# Supplementary material for: More than an attachment module: covalent inhibitor warheads influence BTK dynamics and function
Source: bioRxiv. 2026 May 8:2026.05.07.723540. Preprint. [Version 1] doi: 10.64898/2026.05.07.723540 (PMC13174542; doi:10.64898/2026.05.07.723540)
Supplement: Supplement 3 — Supp. Data File 3: Excel file containing details of HDX-MS experimental set-up and differences in deuterium incorporation data for all peptides. Previously published HDX MS data have been included (taken from reference (16) identified with an asterisk) and those data have the dataset identifier PXD047865 in the PRIDE partner repository. [file media-3.xlsx]

## Sheet: Experimental Summary
	HDX Data: Summary and List of Experimental Parameters
	Data Set	C481S BTK1, C481S BTK1:Tirabrutinib, and C481S BTK2:Acalabrutinib			WT BTK, WT BTK:acrylamide-Tirabrutinib analog, WT BTK:2-butynamide-Ibrutinib analog, C481S BTK2, C481S BTK2:acrylamide-Tirabrutinib analog, C481S BTK2:2-butynamide-Ibrutinib analog
	HDX reaction details	Final D2O concentration=94.7%, pHread=7.60, 21 °C. See also footnote a
	HDX time course	10s, 1m, 10m, 1h, 4h
	HDX controls	See replication tab for details
	Back-exchange	30-35%
	Number of peptides	223 followed; 288 identified
	Sequence coverageb	91.6			96.8
	Average peptide length; Redundancy	13.7;3.72			12.8;4.43
	Peptide filtering parameters	0.25 products/amino acid; 2 consecutive products
	Replicates	See replication tab for details
	Repeatability c	+/- 0.25 relative Da
	Significant differences	> 0.5 Da
		a 18-fold dilution with labeling buffer [20 mM Tris pH 8.0, 150mM NaCl, 10% glycerol, 2% DMSO, 99.9% D2O].
		1:1 dilution with quench buffer [150 mM potassium phosphate, pH 2.4, H2O].
		b Maximum possible coverage, actual coverage depends upon construct modification
		c No statistical tests were applied to the HDX MS measurements. Rather, based on measurements of mean methodological error (+/- 0.14 Da; [Houde D, Berkowitz SA, Engen JR. J. Pharm. Sci. 2011;100(6):2071-2086]) we chose a value (+/- 0.25 Da) well above that as the threshold for calling differences in relative deuterium incorporation measurements meaningful. See also explanations of this methodolog…
		The following expanded experimental details were submitted with the PRIDE database deposition

## Sheet: Replication and coverage
	DESCRIPTION OF THE NUMBER OF REPLICATES PER EXPERIMENT										Coverage
	FIGURE 2
	C481S BTK1, C481S BTK1:Tirabrutinib, and C481S BTK2:Acalabrutinib										Sequence	Start	End	Length																								Sequence	Start	End	Length
			Number of replicates								AAVILE	2	7	6																								AAVILES	2	8	7
		Time point	apo	+Tirabrutinib	+Acalabrutinib						AAVILES	2	8	7																								IFLKRSQQKKKTSPLNF	9	25	17
		undeuterated controls	2	1	1						LKRSQQKKKTSPLNF	11	25	15																								LKRSQQKKKTSPLNF	11	25	15
		10 sec	2	2	2						KKRLFL	26	31	6																								LTVHKLSY	32	39	8
		1 min	2	2	2						LTVHKLSY	32	39	8																								LTVHKLSYYE	32	41	10
		10 min	2	2	2						TVHKLSY	33	39	7																								TVHKLSY	33	39	7
		1 hr	2	2	2						FERGRRGSKKGSIDVE	44	59	16																								YEYDFERGRRGSKKGSIDVE	40	59	20
		4 hr	2	2	2						VEKITCVE	58	65	8																								FERGRRGSKKGSIDVE	44	59	16
											EKITCV	59	64	6																								VEKITCVE	58	65	8
											VETVIPEKNPPPERQIPRRGEE	64	85	22																								VETVIPEKNPPPERQIPRRGEE	64	85	22
											VETVIPEKNPPPERQIPRRGEES	64	86	23																								VETVIPEKNPPPERQIPRRGEESSE	64	88	25
	FIGURE 3, Supp. Fig. 3										VETVIPEKNPPPERQIPRRGEESSE	64	88	25																								VETVIPEKNPPPERQIPRRGEESSEM	64	89	26
											VETVIPEKNPPPERQIPRRGEESSEM	64	89	26																								TVIPEKNPPPERQIPRRGEE	66	85	20
	WT BTK, WT BTK:Tirabrutinib analog, WT BTK:Ibrutinib analog, C481S BTK2, C481S BTK2:Tirabrutinib analog, C481S BTK2:Ibrutinib analog										TVIPEKNPPPERQIPRRGEE	66	85	20																								TVIPEKNPPPERQIPRRGEESSE	66	88	23
			Number of replicates								TVIPEKNPPPERQIPRRGEES	66	86	21																								TVIPEKNPPPERQIPRRGEESSEM	66	89	24
		Time point	WT apo	WT+Tirabrutinib analog	WT+Ibrutinib analog	C481S apo 2	C481S+Tirabrutinib analog	C481S+Ibrutinib analog			TVIPEKNPPPERQIPRRGEESSE	66	88	23																								IERFPYPFQ	95	103	9
		undeuterated controls	3	3	3	2	2	2			TVIPEKNPPPERQIPRRGEESSEM	66	89	24																								VVYDEGPLYVFSPTEE	104	119	16
		10 sec	2	2	2	2	2	2			ISIIERFPYPFQ	92	103	12																								VIRYNSDL	131	138	8
		1 min	2	2	2	2	2	2			IIERFPYPFQ	94	103	10																								VQKYHPCF	139	146	8
		10 min	2	2	2	2	2	2			IERFPYPFQ	95	103	9																								QKYHPCF	140	146	7
		1 hr	2	2	2	2	2	2			VVYDEGPL	104	111	8																								WIDGQYL	147	153	7
		4 hr	1	1	1	2	2	2			VVYDEGPLY	104	112	9																								LCCSQTAKNAMGCQ	153	166	14
											VVYDEGPLYV	104	113	10																								CCSQTAKNAMGCQ	154	166	13
											VVYDEGPLYVF	104	114	11																								SQTAKNAMGC	156	165	10
											VVYDEGPLYVFSPTEE	104	119	16																								SQTAKNAMGCQ	156	166	11
											DEGPLY	107	112	6																								SQTAKNAMGCQIL	156	168	13
											DEGPLYV	107	113	7																								ILENRNGSLKPGSS	167	180	14
											DEGPLYVFSPTEE	107	119	13																								DQILKKPLPPEPTAAPIST	195	213	19
											VFSPTEE	113	119	7																								DQILKKPLPPEPTAAPISTTE	195	215	21
											FSPTEE	114	119	6																								DQILKKPLPPEPTAAPISTTEL	195	216	22
											LRKRWIHQLKNVIRY	120	134	15																								QILKKPLPPEPTAAPIST	196	213	18
											VIRYNSDL	131	138	8																								QILKKPLPPEPTAAPISTTE	196	215	20
											LVQKYHPCF	138	146	9																								ILKKPLPPEPTAAPIST	197	213	17
											VQKYHPCF	139	146	8																								TELKKVVAL	214	222	9
											QKYHPCF	140	146	7																								LKKVVAL	216	222	7
											WIDGQY	147	152	6																								YDYMPMNA	223	230	8
											WIDGQYLCCSQTAKNAMGCQ	147	166	20																								YDYMPMNAND	223	232	10
											LCCSQTAKNAMGCQ	153	166	14																								LQLRKGEE	233	240	8
											SQTAKNAMG	156	164	9																								LQLRKGEEY	233	241	9
											SQTAKNAMGCQ	156	166	11																								LQLRKGEEYF	233	242	10
											SQTAKNAMGCQIL	156	168	13																								QLRKGEEY	234	241	8
											AKNAMGCQILENRN	159	172	14																								RKGEEYF	236	242	7
											ILENRNGSLKPGSS	167	180	14																								ILEESNLPWWRARDKNGQEGYIPSN	243	267	25
											ILENRNGSLKPGSSHRKTKKPLPPTPEE	167	194	28																								ILEESNLPWWRARDKNGQEGYIPSNY	243	268	26
											DQILKKPLPPEPTAA	195	209	15																								EESNLPWWRARDKNGQEGYIPSN	245	267	23
											DQILKKPLPPEPTAAPIST	195	213	19																								EESNLPWWRARDKNGQEGYIPSNY	245	268	24
											DQILKKPLPPEPTAAPISTTE	195	215	21																								ESNLPWWRARDKNGQEGYIPSNY	246	268	23
											DQILKKPLPPEPTAAPISTTEL	195	216	22																								AEDSIEM	272	278	7
											QILKKPLPPEPTAAPIST	196	213	18																								YEWYSKHMTRSQAEQL	279	294	16
											QILKKPLPPEPTAAPISTTE	196	215	20																								WYSKHMTRSQAEQL	281	294	14
											ILKKPLPPEPTAAPIST	197	213	17																								YSKHMTRSQAEQL	282	294	13
											ILKKPLPPEPTAAPISTTE	197	215	19																								LLKQEGKEGGF	294	304	11
											KPLPPEPTAAP	200	210	11																								LKQEGKEGGF	295	304	10
											LKKVVAL	216	222	7																								IVRDSSKAGKYTVSV	305	319	15
											KKVVAL	217	222	6																								FAKSTGEPQGVIRH	320	333	14
											LYDYMPMNAND	222	232	11																								FAKSTGEPQGVIRHYVV	320	336	17
											YDYMPMNA	223	230	8																								FAKSTGEPQGVIRHYVVC	320	337	18
											YDYMPMNAND	223	232	10																								FAKSTGEPQGVIRHYVVCSTPQSQY	320	344	25
											PMNAND	227	232	6																								AKSTGEPQGVIRHYVVCSTPQSQ	321	343	23
											LQLRKGEE	233	240	8																								AKSTGEPQGVIRHYVVCSTPQSQY	321	344	24
											LQLRKGEEY	233	241	9																								YVVCSTPQSQY	334	344	11
											QLRKGEEY	234	241	8																								YYLAEKHLFSTIPEL	344	358	15
											QLRKGEEYFI	234	243	10																								YLAEKHL	345	351	7
											RKGEEYF	236	242	7																								YLAEKHLFSTIPEL	345	358	14
											FILEESNLPWWRARDKNGQE	242	261	20																								LAEKHLFSTIPEL	346	358	13
											ILEESNLPWWRARDKNGQEGYIPSN	243	267	25																								LAEKHLFSTIPELINYHQHNSAG	346	368	23
											ILEESNLPWWRARDKNGQEGYIPSNY	243	268	26																								TIPELINYHQHNSAGLISRLKY	354	375	22
											EESNLPWWRARDKNGQEGYIPSN	245	267	23																								INYHQHNSAGL	359	369	11
											EESNLPWWRARDKNGQEGYIPSNY	245	268	24																								NYHQHNSAGL	360	369	10
											ESNLPWWRARDKNGQE	246	261	16																								HQHNSAGL	362	369	8
											ESNLPWWRARDKNGQEGYIPSN	246	267	22																								ISRLKYPVSKQNKNAPSTAGL	370	390	21
											ESNLPWWRARDKNGQEGYIPSNY	246	268	23																								ISRLKYPVSKQNKNAPSTAGLG	370	391	22
											SNLPWWRARDKNGQEGYIPSNY	247	268	22																								ISRLKYPVSKQNKNAPSTAGLGYGSW	370	395	26
											PWWRARDKNGQEGYIPSNY	250	268	19																								EIDPKDLTF	396	404	9
											AEDSIE	272	277	6																								EIDPKDLTFL	396	405	10
											AEDSIEM	272	278	7																								FLKELGTGQF	404	413	10
											YEWYSKHMTRSQAEQL	279	294	16																								LKELGTGQF	405	413	9
											YEWYSKHMTRSQAEQLLKQEGKEGGF	279	304	26																								LKELGTGQFGVVKYGKWRGQY	405	425	21
											WYSKHMTRSQAEQL	281	294	14																								KELGTGQF	406	413	8
											YSKHMTRSQA	282	291	10																								GVVKYGKWRGQY	414	425	12
											YSKHMTRSQAEQL	282	294	13																								GVVKYGKWRGQYDVA	414	428	15
											LLKQEGKEGGF	294	304	11																								VKYGKWRGQY	416	425	10
											LKQEGKEGGF	295	304	10																								IREGSMSE	432	439	8
											IVRDSSKAGKYTVSV	305	319	15																								IREGSMSEDE	432	441	10
											IVRDSSKAGKYTVSVF	305	320	16																								IREGSMSEDEF	432	442	11
											FAKSTGEPQGVIRH	320	333	14																								IEEAKVMMNLSHEKL	443	457	15
											FAKSTGEPQGVIRHYVV	320	336	17																								AKVMMNLSHEKL	446	457	12
											FAKSTGEPQGVIRHYVVC	320	337	18																								KVMMNLSHEKL	447	457	11
											FAKSTGEPQGVIRHYVVCSTPQSQ	320	343	24																								NLSHEKL	451	457	7
											FAKSTGEPQGVIRHYVVCSTPQSQY	320	344	25																								YGVCTKQRPIF	461	471	11
											AKSTGEPQGVIRH	321	333	13																								GVCTKQRPIF	462	471	10
											AKSTGEPQGVIRHYVV	321	336	16																								TKQRPIF	465	471	7
											AKSTGEPQGVIRHYVVC	321	337	17																								YMANGCL	476	482	7
											AKSTGEPQGVIRHYVVCSTPQSQY	321	344	24																								LNYLREMRHRFQTQQL	483	498	16
											PQGVIRHYVVC	327	337	11																								LREMRHRFQTQQL	486	498	13
											YVVCSTPQSQY	334	344	11																								MRHRFQTQQL	489	498	10
											YYLAEKHLFSTIPEL	344	358	15																								CKDVCEAM	502	509	8
											YLAEKHL	345	351	7																								MEYLESKQFL	509	518	10
											YLAEKHLFSTI	345	355	11																								EYLESKQFL	510	518	9
											YLAEKHLFSTIPEL	345	358	14																								YLESKQFL	511	518	8
											YLAEKHLFSTIPELINY	345	361	17																								YLESKQFLHRDLAARNCL	511	528	18
											LAEKHL	346	351	6																								ESKQFLHRDLAARNCL	513	528	16
											LAEKHLFSTIPEL	346	358	13																								LHRDLAARNC	518	527	10
											AEKHLFSTIPEL	347	358	12																								RNCLVNDQGVVKVSDF	525	540	16
											FSTIPEL	352	358	7																								RNCLVNDQGVVKVSDFGL	525	542	18
											INYHQHNSAGL	359	369	11																								CLVNDQGVVKVSD	527	539	13
											NYHQHNSAGL	360	369	10																								CLVNDQGVVKVSDF	527	540	14
											ISRLKYPVSKQNKNAPSTAGL	370	390	21																								VNDQGVVKVSD	529	539	11
											ISRLKYPVSKQNKNAPSTAGLG	370	391	22																								VNDQGVVKVSDF	529	540	12
											ISRLKYPVSKQNKNAPSTAGLGY	370	392	23																								VNDQGVVKVSDFGL	529	542	14
											ISRLKYPVSKQNKNAPSTAGLGYGSW	370	395	26																								VNDQGVVKVSDFGLSR	529	544	16
											NKNAPSTAGLGYGS	381	394	14																								VNDQGVVKVSDFGLSRY	529	545	17
											EIDPKDLTF	396	404	9																								VNDQGVVKVSDFGLSRYVL	529	547	19
											DPKDLTF	398	404	7																								VNDQGVVKVSDFGLSRYVLDD	529	549	21
											FLKELGTGQF	404	413	10																								VNDQGVVKVSDFGLSRYVLDDE	529	550	22
											LKELGTGQF	405	413	9																								FGLSRYVL	540	547	8
											LKELGTGQFGVVKYGKWRGQYDVA	405	428	24																								FGLSRYVLDD	540	549	10
											KELGTGQF	406	413	8																								FGLSRYVLDDE	540	550	11
											GVVKYGKWRGQY	414	425	12																								GLSRYVL	541	547	7
											GVVKYGKWRGQYD	414	426	13																								GLSRYVLDD	541	549	9
											GVVKYGKWRGQYDVA	414	428	15																								GLSRYVLDDE	541	550	10
											VKYGKWRGQY	416	425	10																								SRYVLDD	543	549	7
											KYGKWRGQY	417	425	9																								SRYVLDDE	543	550	8
											YGKWRGQ	418	424	7																								EYTSSVGSKF	550	559	10
											IREGSM	432	437	6																								EYTSSVGSKFPVRWSPPEVL	550	569	20
											IREGSMSE	432	439	8																								EYTSSVGSKFPVRWSPPEVLM	550	570	21
											IREGSMSEDE	432	441	10																								YTSSVGSKFPVRWSPPEVL	551	569	19
											IREGSMSEDEF	432	442	11																								YTSSVGSKFPVRWSPPEVLM	551	570	20
											FIEEAKVMMNLSHEKL	442	457	16																								PVRWSPPEVL	560	569	10
											IEEAKVMMNLSHEKL	443	457	15																								MYSKFSSKSDIWA	570	582	13
											AKVMMNLSHEKL	446	457	12																								MYSKFSSKSDIWAF	570	583	14
											KVMMNLSHEKL	447	457	11																								YSKFSSKSDIWA	571	582	12
											MMNLSHEKL	449	457	9																								YSKFSSKSDIWAF	571	583	13
											MNLSHEKL	450	457	8																								SSKSDIWA	575	582	8
											NLSHEKL	451	457	7																								SSKSDIWAF	575	583	9
											VQLYGVCTKQRPIF	458	471	14																								MWEIYSL	587	593	7
											YGVCTKQRPIF	461	471	11																								MWEIYSLGKMPYERF	587	601	15
											YGVCTKQRPIFIIT	461	474	14																								MWEIYSLGKMPYERFTNSE	587	605	19
											GVCTKQRPIF	462	471	10																								WEIYSLGKM	588	596	9
											TKQRPIF	465	471	7																								WEIYSLGKMPYE	588	599	12
											YMANGCL	476	482	7																								WEIYSLGKMPYERF	588	601	14
											MANGCL	477	482	6																								WEIYSLGKMPYERFTNS	588	604	17
											LREMRHRFQTQQL	486	498	13																								WEIYSLGKMPYERFTNSE	588	605	18
											MRHRFQTQQL	489	498	10																								WEIYSLGKMPYERFTNSETAE	588	608	21
											LEMCKDVCE	499	507	9																								GKMPYERF	594	601	8
											MCKDVCE	501	507	7																								GKMPYERFTNSE	594	605	12
											EYLESKQFL	510	518	9																								GKMPYERFTNSETAE	594	608	15
											YLESKQ	511	516	6																								TAEHIAQGLRLPRPHL	606	621	16
											YLESKQFL	511	518	8																								TAEHIAQGLRLPRPHLAS	606	623	18
											YLESKQFLHRDLAARNCL	511	528	18																								TAEHIAQGLRLPRPHLASE	606	624	19
											LESKQFL	512	518	7																								AEHIAQGLRLPRPHLAS	607	623	17
											ESKQFL	513	518	6																								HIAQGLRLPRPHL	609	621	13
											FLHRDLAA	517	524	8																								HIAQGLRLPRPHLAS	609	623	15
											FLHRDLAARNCL	517	528	12																								HIAQGLRLPRPHLASE	609	624	16
											HRDLAA	519	524	6																								LRLPRPHLAS	614	623	10
											HRDLAARNCL	519	528	10																								ERVYTIM	624	630	7
											CLVNDQGVVKVSD	527	539	13																								YSCWHEKADERPSF	631	644	14
											CLVNDQGVVKVSDF	527	540	14																								SCWHEKADERPSF	632	644	13
											VNDQGVVKVSD	529	539	11																								WHEKADERPSF	634	644	11
											VNDQGVVKVSDF	529	540	12																								HEKADERPSF	635	644	10
											VNDQGVVKVSDFGL	529	542	14																								KILLSNIL	645	652	8
											VNDQGVVKVSDFGLS	529	543	15																								KILLSNILDV	645	654	10
											VNDQGVVKVSDFGLSRY	529	545	17																								DVMDEESHHHHHH	653	665	13
											VNDQGVVKVSDFGLSRYVL	529	547	19																								MDEESHHHHHH	655	665	11
											VNDQGVVKVSDFGLSRYVLDDE	529	550	22																								DEESHHHHHH	656	665	10
											VVKVSDF	534	540	7																											13.7152	Average length
											VVKVSDFGL	534	542	9
											FGLSRY	540	545	6
											FGLSRYVL	540	547	8
											FGLSRYVLDD	540	549	10
											GLSRYVL	541	547	7
											GLSRYVLDD	541	549	9
											EYTSSVGSKF	550	559	10
											EYTSSVGSKFPVRWSPPEVL	550	569	20
											YTSSVGSKF	551	559	9
											YTSSVGSKFPVRWSPPEVL	551	569	19
											YTSSVGSKFPVRWSPPEVLM	551	570	20
											PVRWSPPEVL	560	569	10
											MYSKFSSKSDIWA	570	582	13
											YSKFSSKSDIWA	571	582	12
											SSKSDIWA	575	582	8
											SSKSDIWAF	575	583	9
											AFGVLMW	582	588	7
											MWEIYSL	587	593	7
											MWEIYSLGKMPYERF	587	601	15
											MWEIYSLGKMPYERFTNS	587	604	18
											MWEIYSLGKMPYERFTNSE	587	605	19
											WEIYSL	588	593	6
											WEIYSLGKM	588	596	9
											WEIYSLGKMPYE	588	599	12
											WEIYSLGKMPYERF	588	601	14
											WEIYSLGKMPYERFTNSE	588	605	18
											WEIYSLGKMPYERFTNSETAE	588	608	21
											IYSLGKMPYERF	590	601	12
											SLGKMPYERF	592	601	10
											GKMPYERF	594	601	8
											GKMPYERFTNSE	594	605	12
											GKMPYERFTNSETAE	594	608	15
											RFTNSETAE	600	608	9
											TNSETAE	602	608	7
											TAEHIAQG	606	613	8
											TAEHIAQGLRLPRPHL	606	621	16
											AEHIAQGLRLPRPHL	607	621	15
											HIAQGLRLPRPHL	609	621	13
											HIAQGLRLPRPHLAS	609	623	15
											HIAQGLRLPRPHLASE	609	624	16
											HIAQGLRLPRPHLASERV	609	626	18
											LRLPRPHLAS	614	623	10
											LRLPRPHLASERV	614	626	13
											ERVYTIM	624	630	7
											RVYTIM	625	630	6
											YSCWHEKA	631	638	8
											YSCWHEKADERPSF	631	644	14
											SCWHEKADERPSF	632	644	13
											CWHEKADERPSF	633	644	12
											WHEKADERPSF	634	644	11
											HEKADERPSF	635	644	10
											KILLSNIL	645	652	8
											KILLSNILD	645	653	9
											KILLSNILDV	645	654	10
											DVMDEESHHHHHH	653	665	13
											MDEESHHHHHH	655	665	11
											DEESHHHHHH	656	665	10
														12.7803	Average length

## Sheet: ALL HDX difference data
			Relative Difference Deuterium Incorporation ALL DATA (data with '*' have been previously published PXD047865, reference 16 in main text; reference 1 in Supplemental data file 1)
							WT BTK:Ibrutinib*						WT BTK:Acalabrutinib*						WT BTK:Zanubrutinib*						WT BTK:Tirabrutinib*						WT BTK:Ibrutinib analog						WT BTK:Tirabrutinib analog						WT BTK vs C481S BTK						C481S BTK2:Ibrutinib analog
			Sequence	Start	End		10 sec	1 min	10 min	1 hour	4 hours		10 sec	1 min	10 min	1 hour	4 hours		10 sec	1 min	10 min	1 hour	4 hours		10 sec	1 min	10 min	1 hour	4 hours		10 sec	1 min	10 min	1 hour	4 hours		10 sec	1 min	10 min	1 hour	4 hours		10 sec	1 min	10 min	1 hour	4 hours		10 sec
			AAVILE	2	7																										-0.0878	0.0427	0.035	0.0216	-0.0518		-0.0723	0.0296	0.0169	-0.045	-0.0177		-0.1179	-0.0514	-0.0369	-0.0742	-0.0808		-0.0038
			AAVILES	2	8		-0.003506	-0.026733	0.017117	-0.011347	-0.006778		-0.0929715	-0.0978995	-0.0071785	-0.0629715	-0.0451985		-0.0652883	0.0364645	0.0202567	-0.043551	0.0017775		-0.02841	-0.063859	-0.043264	-0.029435	-0.072878		0.0467	0.107	0.0526	0.1406	0.2183		0.0071	0.022	-0.0474	0.1713	0.2206		0.0352	0.0624	0.018	0.1229	0.1534		0.0589
			IFLKRSQQKKKTSPLN	9	24
			IFLKRSQQKKKTSPLNF	9	25		-0.033785	-0.173748	-0.153298	-0.069294	0.203438		-0.240058	0.017414	-0.086718	-0.193478	-0.296744		-0.174919	-0.132526	-0.252965	-0.015998	-0.070886		-0.074171	0.027426	-0.001951	0.125578	0.303145
			IFLKRSQQKKKTSPLNFKKRLFL	9	31
			LKRSQQKKKTSPLNF	11	25		-0.141837	-0.092282	-0.101267	-0.0045145	0.034201		-0.204416	-0.222768	-0.182606	-0.168173	-0.238205		-0.199623	-0.0768945	-0.140607	-0.0964125	-0.0121425		-0.0531375	-0.099871	0.0483945	-0.0022235	-0.065566		0.0622	-0.097	-0.0103	-0.0467	-0.0112		0.0879	-0.0338	0.0255	0.0118	-0.0053		-0.1571	-0.2672	-0.1653	-0.1921	-0.1051		0.0175
			LKRSQQKKKTSPLNFKKRLFL	11	31
			FKKRLFL	25	31
			KKRLFL	26	31																										-0.0219	-0.0138	-0.0378	-0.0742	-0.0234		-0.0598	-0.082	-0.0573	-0.0493	-0.1297		-0.0708	-0.0467	-0.0355	-0.0272	-0.0144		0.0545
			LTVHKLSY	32	39		0.0084425	-0.0134595	0.04985	0.037477	0.016057		-0.0744295	-0.132909	0.039605	-0.0765985	0.0007995		0.07689	0.148694	0.1996	0.133918	0.226194		0.0404415	0.0427065	0.057599	0.009149	-0.041877		-0.047	-0.028	-0.003	0.0058	0.0287		-0.0604	-0.0398	-0.0308	-0.0101	-0.0053		-0.0809	-0.144	-0.0662	-0.0959	-0.0271		0.0266
			LTVHKLSYYE	32	41		0.023278	-0.009527	0.064977	-0.114391	0.111799		-0.109223	-0.0013795	-0.008608	-0.036574	-0.0913595		0.030025	0.14474	0.226457	0.261738	-0.0939615		-0.140045	-0.117969	-0.071936	-0.104067	-0.086032
			LTVHKLSYYEYD	32	43
			TVHKLSY	33	39		-0.061402	-0.009577	-0.028234	-0.026713	-0.039444		-0.080732	-0.07245	-0.024598	-0.017886	0.005582		-0.0813617	0.008043	-0.0274587	-0.03084	0.050792		-0.080122	-0.074282	-0.028615	-0.057955	-0.0782		-0.0154	0.0062	-0.0318	-0.0023	-0.0208		-0.0059	0.0378	-0.0044	0.0273	0.0114		-0.0312	-0.0189	-0.1134	-0.0415	-0.0473		-0.0261
			YEYDFERGRRGSKKGSIDVE	40	59		-0.209769	-0.243887	-0.314236	0.0444623	-0.0314967		-0.316904	-0.378828	-0.392803	-0.555872	-0.184293		-0.182143	0.133904	-0.177349	0.0819287	0.0577515		-0.279074	-0.124809	-0.343102	-0.0342507	-0.249817
			YEYDFERGRRGSKKGSIDVEKITC	40	63
			DFERGRRGSKKGSIDVE	43	59		-0.19515	-0.181582	-0.306017	-0.053033	-0.269596		-0.507852	-0.653972	-0.208104	-0.270132	-0.422308		-0.19128	-0.07988	-0.175702	-0.14544			-0.246772	-0.154043	-0.112603	-0.141637	-0.164598
			FERGRRGSKKGSID	44	57
			FERGRRGSKKGSIDVE	44	59		-0.0959845	-0.325008	-0.23813	0.0625275	-0.020458		-0.228084	-0.299226	-0.133905	-0.266282	-0.402527		-0.201406	-0.209175	-0.237001	-0.0411795	-0.094749		-0.258921	-0.0512275	-0.108444	-0.196358	-0.084265		-0.0191	0.0539	0.035	-0.0287	0.2209		-0.1087	-0.0417	0.1101	0.0071	0.0439		-0.1903	-0.1842	-0.2311	-0.2376	-0.0883		0.0461
			FERGRRGSKKGSIDVEKITC	44	63
			FERGRRGSKKGSIDVEKITCVE	44	65
			VEKITCVE	58	65		0.031461	0.039911	0.031153	-0.006405	0.054929		-0.162826	-0.229277	-0.19163	-0.154547	-0.143592		-0.102988	-0.025164	-0.02723	-0.053527	0.120681		-0.038884	-0.045778	0.000903	-0.054291	-0.076221		0.0146	0.0051	0.0492	-0.002	-0.0122		-0.0298	-0.037	0.0073	-0.0437	-0.0026		0.0057	0.0171	0.0076	0.0083	-0.0065		-0.0422
			EKITCV	59	64																										-0.0262	-0.0123	-0.0336	0.0056	-0.049		-0.0047	0.0122	0.012	0.011	-0.0552		-0.0532	-0.0395	-0.038	-0.0343	-0.0838		-0.0021
			VETVIPEKNPPPERQIPRRGEE	64	85		-0.154644	-0.197121	-0.048486	-0.043192	-0.057597		-0.190169	-0.054201	-0.200468	-0.094907	-0.155949		-0.012228	0.0577075	-0.153857	0.114445	0.042989		-0.163473	-0.279765	-0.112423	-0.096721	0.023794		-0.1305	-0.1718	-0.1635	-0.024	0.0372		-0.0767	0.0086	0.0011	0.1126	0.0629		-0.1528	-0.1773	-0.3891	-0.2463	-0.1461		-0.0014
			VETVIPEKNPPPERQIPRRGEES	64	86		-0.235958	0.177299	0.027143	0.175266	-0.105717		-0.01096	-0.218332	-0.209132	-0.118644	-0.277696		0.05502	0.148256		0.27288	0.289656		-0.041796	-0.342945	0.003473	-0.113106	-0.107917		-0.0952	-0.017	-0.1181	0.0169	-0.0646		-0.0407	0.0312	0.0015	0.0926	-0.1079		-0.139	-0.2173	-0.1871	-0.0995	-0.3382		-0.0644
			VETVIPEKNPPPERQIPRRGEESSE	64	88		0.078559	0.0870275	-0.162637	0.043137	0.119578		-0.428045	-0.187478	-0.227371	-0.098086	-0.232993		-0.255112	0.0604515	-0.0628637	0.107588	-0.0813535		-0.157137	-0.0983035	0.004295	0.019304	0.0790225		0.0059	-0.0555	-0.14	0.1225	-0.0408		-0.0567	-0.0191	-0.0985	0.1044	0.0262		-0.1182	-0.1397	-0.3709	-0.128	-0.239		0.002
			VETVIPEKNPPPERQIPRRGEESSEM	64	89		-0.124607	-0.212671	0.017908	-0.149127	0.228652		-0.369939	-0.0875545	0.062402	-0.048936	0.006958		-0.118557	0.252581	0.0980257	0.339667	-0.0608145		0.04849	-0.0812095	0.251011	0.023652	0.337668		-0.1667	-0.1299	-0.1577	-0.0195	-0.0366		-0.1547	-0.1441	-0.1065	-0.0032	0.0352		-0.1411	-0.2934	-0.2858	-0.3153	-0.1353		-0.0947
			TVIPEKNPPPERQIPRRGEE	66	85		-0.28676	-0.126202	-0.09507	-0.13186	-0.043603		-0.15206	-0.0508345	-0.052737	-0.114765	-0.111838		-0.267225	0.009627	-0.086008	0.035949	-0.07245		-0.241285	-0.387625	6.4e-05	-0.088416	-0.113298		-0.0882	-0.0684	-0.144	0.0103	0.0571		0.0222	-0.0005	-0.1462	-0.0016	0.0918		-0.0932	-0.0954	-0.2635	-0.1281	-0.0918		0.0742
			TVIPEKNPPPERQIPRRGEES	66	86		-0.166273	0.002203	-0.012703	0.020554	0.0623885		-0.282528	-0.29125	-0.180262	-0.227517	-0.32565		-0.200198	0.190621	-0.188281	0.075678	0.149682		-0.0318182	-0.088353	-0.077414	-0.074514	-0.0872345		0.0229	-0.0345	-0.0053	-0.0602	0.3474		0.1191	0.0183	-0.0143	-0.0029	0.3041		0.0269	0.0007	-0.1627	-0.2315	0.0218		0.072
			TVIPEKNPPPERQIPRRGEESSE	66	88		-0.017188	-0.000381	0.003914	0.075363	0.085617		-0.280828	-0.130638	-0.195642	0.048832	-0.145956		-0.140385	0.121344	0.0224353	0.141084	0.319594		-0.132832	0.025513	0.043111	-0.074236	0.056067		-0.0721	-0.0098		0.0418	0.0223		0.0989	0.0937	-0.095	0.0078	0.01		-0.0159	-0.1402	-0.2663	-0.1366	-0.2149		-0.0058
			TVIPEKNPPPERQIPRRGEESSEM	66	89		-0.133162	-0.203438	-0.0552775	-0.0565425	-0.012007		0.215864	0.302754	0.269577	0.332469	0.12139		-0.190253	0.0275385	-0.059037	0.10138	0.091679		-0.158017	-0.060463	-0.0710095	-0.0406955	-0.011846		-0.107	-0.0763	-0.0691	-0.0535	0.0972		-0.1598	-0.0413	-0.0641	-0.1241	0.0304		-0.1066	-0.2349	-0.2546	-0.2235	-0.1452		-0.0807
			ISIIERFPYPFQ	92	103		-0.107645	0.007805	-0.213064	-0.00582	-0.139371									-0.26712	-0.346647	-0.285556			-0.123492	0.009743	-0.133127	0.064139	-0.155882		-0.0266	-0.0105	0.1418	-0.0195	-0.081		-0.0591	-0.0262	0.0873	-0.076	-0.035		-0.056	0.019	0.0694	-0.1008	-0.1198		0.0777
			IIERFPYPFQ	94	103																										-0.0201	0.0024	0.1608	0.1133	-0.0238		0.003	0.0032	0.0444	-0.0115	-0.0264		-0.0076	-0.0565	-0.0071	-0.0325	-0.0486		-0.0468
			IIERFPYPFQVVY	94	106		-0.381978	-0.030146	-0.371082	-0.130533	-0.273025								-0.479747	-0.275856	-0.152306	-0.531444	-0.042988		-0.293855	-0.058951	-0.40546	0.008029	-0.3011
			IERFPYPFQ	95	103		-0.258921	-0.119869	-0.131632	-0.097743	-0.195249		-0.05936	-0.132114	-0.03689	-0.117735	-0.024698		0.015283	0.00683	0.044581	0.036634	0.002362		-0.171162	-0.0987	-0.034627	-0.042728	-0.140901		-0.0629	-0.0615	-0.0082	-0.0527	-0.0643		-0.0812	-0.0604	-0.033	-0.0444	-0.0729		-0.0171	-0.0875	-0.0564	-0.1059	-0.0779		0.0257
			IERFPYPFQVVY	95	106
			VVYDEGPL	104	111		-0.0820225	-0.051415	-0.019384	0.005573	-0.061898		-0.039929	-0.092808	-0.043625	-0.086409	0.07515		-0.0605345	-0.007191	0.050577	0.039879	0.257174		-0.0715525	-0.037297	-0.016138	0.031023	-0.056848		-0.0257	-0.0475	0.0421	-0.0033	0.0684		-0.0166	-0.0375	0.0306	0.0416	0.0746		-0.0008	-0.0679	0.0222	0.002	0.0387		-0.0241
			VVYDEGPLY	104	112																										-0.0187	-0.0075	0.018	-0.0173	0.0441		0.0011	0.0093	0.0865	-0.0131	0.0667		-0.0313	-0.0349	0.0104	-0.037	-0.0372		-0.0099
			VVYDEGPLYV	104	113		-0.115492	-0.0054375	-0.010073	0.0715095	-0.0301245		-0.244134	-0.253222	-0.086538	-0.045382	-0.184975		-0.211353	-0.057948	-0.231861	-0.124241	0.100255		-0.0566355	0.0803095	0.027153	0.0681105	-0.0709455		0.0493	-0.0562	0.0689	-0.0064	0.0219		0.0193	-0.0167	0.0432	0.0775	0.0856		-0.0317	-0.0307	0.017	-0.0827	0.0623		0.0146
			VVYDEGPLYVF	104	114																										-0.1401	0.0675	0.0615	0.093	-0.0987		-0.0717	0.1928	0.0481	-0.0541	-0.0037		-0.0788	-0.0417	0.0708	0.0738	-0.1128		-0.0653
			VVYDEGPLYVFSPTEE	104	119		-0.128732	-0.149133	-0.192832	0.124883	-0.17971		0.023	0.260283	0.096747	-0.291322	-0.199653		0.0661043	0.249304	0.179667	0.044797	0.476238		-0.065839	-0.083251	-0.126848	0.050863	-0.201659		-0.0087	0.0365	-0.05	-0.0309	-0.0491		0.0302	0.129	-0.0539	-0.0903	0.0582		0.0496	-0.0142	-0.206	-0.0366	-0.1015		-0.0953
			VVYDEGPLYVFSPTEEL	104	120
			VVYDEGPLYVFSPTEELRKRWIHQLKN	104	130
			DEGPLY	107	112																										0.0766	0.0243	-0.0447	-0.0316	0.042		0.0214	0.0625	0.0393	-0.0533	0.0592		-0.0035	0.0583	0.0621	0.0608	0.1977		0.0495
			DEGPLYV	107	113																										-0.0597	-0.0284	-0.0004	0.0001	-0.0382		-0.0058	0.0146	0.0159	-0.0315	-0.0099		0.0226	0.0322	0.0131	-0.0138	-0.0276		-0.0634
			DEGPLYVFSPTEE	107	119																										0.0503	-0.037	0.0422	-0.0324	-0.0407		0.1216	-0.1268	0.0902	0.141	0.1223		-0.0369	0.0767	0.1017	0.0549	-0.0421		0.1361
			YVFSPTEE	112	119
			YVFSPTEEL	112	120
			VFSPTEE	113	119																										-0.0294	0.0051	0.0212	-0.0096	0.013		-0.0269	-0.0683	0.0205	-0.0272	-0.0147		0.0512	0.0284	0.0857	-0.0068	0.015		-0.0555
			FSPTEE	114	119																										-0.0769	-0.0835	-0.006	-0.1053	0.024		-0.0758	-0.0931	-0.0306	-0.0392	0.0319		0.0279	-0.006	0.0041	0.0275	-0.0312		-0.0547
			LRKRWIHQLKN	120	130
			LRKRWIHQLKNVIRY	120	134																										-0.0655	-0.0215	0.1669	-0.0909	0.1439		-0.045	-0.0353	0.1517	0.0551	0.1787		-0.0349	-0.1799	0.1027	-0.1542	-0.1176
			VIRYNSDL	131	138		-0.063778	-0.087744	-0.111003	-0.020915	-0.040752		0.015434	-0.040871	0.044698	-0.043481	-0.105781		-0.0862123	0.055536	-0.119772	-0.032517	-0.130595		-0.154719	-0.104686	-0.151101	-0.055629	-0.071853		-0.1531	-0.1777	-0.0187	-0.1021	-0.0862		-0.124	-0.0845	0.0213	-0.0345	-0.0171		-0.0916	-0.0885	-0.037	-0.0999	-0.0097		0.0139
			LVQKYHPCF	138	146		-1.3e-05	0.005863	-0.085266	-0.002074	-0.166775		-0.170916	-0.393682	-0.171978	-0.206618	-0.169332		0.14227	0.067748	0.196823	0.17895	0.298894		0.004068	-0.074022	-0.077226	0.00446	0.041289		-0.0594	-0.051	0.1667	0.1008	0.0466		-0.0032	-0.0493	0.1657	0.0844	0.0821		-0.1822	-0.2058	0.0345	0.0294	-0.1102		0.062
			VQKYHPCF	139	146		-0.024427	-0.0212925	-0.012153	-0.028012	-0.061594		0.331606	0.297457	0.297192	0.384692	0.286998		-0.160341	-0.0483045	-0.0454365	0.0520515	-0.0164665		0.072333	0.0728095	0.0763	0.091219	-0.009544		-0.0323	0.0144	-0.0081	0.0324	0.0309		-0.0415	-0.0119	-0.001	-0.0146	0.0248		0.0161	-0.036	-0.0024	0.0451	-0.0187		-0.0699
			QKYHPCF	140	146		-0.035429	0.006046	-0.032933	0.018188	-0.027909		-0.162384	-0.14391	-0.084599	-0.133578	-0.085214		-0.044823	-0.058221	-0.0628837	0.090533	0.026389		-0.057041	-0.04963	-0.012241	0.014787	-0.083326		0.0034	0.0074	0.0304	0.0577	-0.005		-0.0258	0.0142	0.0171	0.0651	0.0433		0.0098	0.0379	0.0253	0.0602	0.0424		-0.1193
			WIDGQY	147	152																										-0.0672	-0.0378	-0.0113	-0.0351	-0.0387		-0.0726	-0.0378	-0.046	-0.0501	-0.0413		-0.0693	-0.1084	-0.1149	-0.113	-0.0699		-0.0383
			WIDGQYL	147	153		-0.0717395	-0.0419445	-0.048384	0.008262	-0.016885		-0.0299635	0.0617555	0.0341895	0.010158	-0.0087375		-0.035419	-0.0186615	0.005676	0.006875	0.060195		-0.0724095	-0.0220655	-0.006149	-0.003295	0.018432
			WIDGQYLC	147	154
			WIDGQYLCCSQTAKNAMGCQ	147	166																										-0.163	0.1118	-0.1796	-0.1195	-0.1677		-0.1171	-0.0573	-0.2974	-0.1624	-0.1016		-0.1646	-0.0397	-0.0767	0.1445	-0.3607		-0.0111
			LCCSQTAKNAMG	153	164
			LCCSQTAKNAMGCQ	153	166		-0.128327	-0.150314	-0.096327	0.0862	-0.051023		-0.082558	-0.168475	-0.182329	-0.126255	-0.124316		-0.127287	-0.241784	-0.298595	-0.093023	-0.300427		-0.054758	-0.097646	-0.069802	0.086201	-0.032494		-0.1316	-0.0773	-0.0924	-0.0018	-0.048		-0.2828	-0.1463	-0.1731	-0.1901	-0.1648		-0.2388	-0.293	-0.2861	-0.2072	-0.3171		0.0667
			CCSQTAKNAMGCQ	154	166		0.014833	-0.117501	0.097667	-0.026988	0.049013		-0.041341	0.057888	0.074275	-0.116792	-0.031458		-0.158652	0.007258	-0.12629	0.01288	-0.022521		-0.134792	-0.143203	0.071129	0.02968	-0.025968
			SQTAKNAMG	156	164																										0.0418	-0.0702	-0.0372	-0.0132	0.0268		0.0358	-0.0381	-0.0425	-0.0158	0.0852		0.0961	-0.0768	-0.035	-0.0843	0.0157		-0.1166
			SQTAKNAMGC	156	165		0.09564	-0.009583	-0.020644	0.017179	0.026529		0.001684	0.031575	-0.045123	-0.080339	0.086957		-0.0813633	0.092069	-0.0755157	-0.060974	-0.055997		0.008547	0.083301	0.046411	0.015072	-0.026511
			SQTAKNAMGCQ	156	166		-0.006855	-0.158063	-0.187344	-0.165427	-0.130529		-0.133879	-0.077323	-0.16211	-0.142584	-0.137916		0.32726	0.448792	0.429755	0.507803	0.448696		-0.054693	-0.220343	-0.157794	-0.189728	-0.216845		-0.0598	-0.0882	-0.0299	-0.0558	-0.0834		-0.0665	-0.0559	-0.041	-0.0578	-0.0288		-0.1627	-0.1955	-0.1455	-0.1361	-0.182		-0.0133
			SQTAKNAMGCQIL	156	168		-0.095137	0.011497	-0.045926	0.077099	0.061588		-0.191026	-0.141311	-0.090858	-0.081745	-0.144955		-0.111077	0.02172	0.068709	0.084859	0.101558		-0.115358	-0.050138	-0.01219	0.006069	-0.039122		0.0536	-0.1149	-0.0189	0.007	0.0119		-0.0576	-0.1596	-0.136	-0.0311	-0.0774		-0.1383	-0.1991	-0.0958	-0.1529	-0.0746		0.0104
			TAKNAMGCQ	158	166
			AKNAMGCQILENRN	159	172																										0.1514	0.0421	0.1243	0.6057	0.381		0.1374	0.071	0.1266	0.5106	0.3736		-0.1133	-0.0881	-0.0822	-0.0704	-0.2324		0.2985
			ILENRNGSLKPGSS	167	180		-0.109708	-0.026547	0.007819	-0.03293	-0.096634		-0.073593	0.216894	0.033403	0.118955	-0.065375		-0.0539523	-0.008228	-0.063856	-0.027035	0.08998		-0.12752	0.022812	0.112607	-0.038632	-0.040202		0.0178	-0.0433	-0.0178	-0.031	0.0645		-0.0343	-0.0369	-0.1026	0.0362	0.0228		-0.1233	-0.1144	-0.1797	-0.1844	-0.1198		-0.0273
			ILENRNGSLKPGSSHRKTKKPLPPTPEE	167	194																										-0.0527	-0.1256	-0.1349	-0.0156	0.08		0.0193	-0.0664	-0.1187	-0.0183	0.2018		-0.3324	-0.3677	-0.4341	-0.4365	-0.2811		0.0236
			LENRNGSLKPGSS	168	180
			ENRNGSLKPGSSHRKTKKPLPPTPEE	169	194
			DQILKKPLPPEPTAA	195	209																										-0.0233	-0.1993	-0.0855	-0.0511	-0.0369		0.0373	-0.1053	0.0281	0.0997	-0.0253		-0.0146	-0.1329	-0.1721	-0.0828	-0.1051		-0.0484
			DQILKKPLPPEPTAAPIST	195	213		-0.226809	-0.173897	-0.214559	-0.209598	-0.186738		-0.067684	-0.043912	-0.023535	-0.044396	-0.078738		-0.105584	0.037591	-0.0131243	0.00666	-0.094503		-0.192017	-0.248426	-0.154686	-0.232615	-0.250139		0.0283	-0.1304	-0.0963	-0.009	-0.0908		0.0012	-0.0056	0.014	0.0234	-0.0653		-0.1329	-0.1165	-0.2136	-0.1586	-0.2862		0.0438
			DQILKKPLPPEPTAAPISTTE	195	215		-0.284988	-0.0580685	-0.120047	-0.0494985	-0.031355		-0.0947728	-0.189744	0.212516	-0.0524342	-0.253035		-0.231265	-0.013726	0.043593	-0.0896287	0.0479725		-0.171061	-0.135646	-0.135157	-0.0304345	-0.08118		-0.0883	-0.1579	-0.0838	0.0287	0.0518		-0.0348	-0.1125	-0.0356	0.0478	0.0504		-0.1245	-0.3094	-0.3162	-0.1447	-0.1621		-0.0798
			DQILKKPLPPEPTAAPISTTEL	195	216		-0.0277375	-0.0573665	0.0950955	0.137257	0.0592365		0.0445575	0.126729	-0.101874	-0.150748	0.0466755		-0.02674	0.107844	-0.020139	0.036171	0.064611		-0.0265275	0.124729	0.136447	0.0706365	0.10735		-0.0351	-0.1445	-0.0506	0.0486	-0.0472		-0.0865	-0.1052	0.0327	-0.1297	0.1531		-0.0921	-0.1412	-0.3057	-0.0574	-0.181		-0.0094
			QILKKPLPPEPTAAPIST	196	213		-0.081199	-0.040704	-0.058355	0.044222	-0.011587		0.034253	-0.040861	-0.162244	-0.028846	-0.041591		-0.11441	0.111451	0.0239353	-0.06094	-0.036814		-0.175444	-0.195641	-0.08669	-0.061689	-0.126052		-0.0087	-0.0582	-0.0341	-0.0325	0.0213		0.0308	-0.0855	-0.0409	0.0546	0.0331		-0.0796	-0.1847	-0.1848	-0.1692	-0.1095		-0.0063
			QILKKPLPPEPTAAPISTTE	196	215		-0.185492	-0.021561	0.031327	0.140624	0.057651		0.114746	0.0805845	0.160563	0.031203	-0.106212		-0.133418	0.107041	0.059827	-0.0237615	-0.106495		-0.184972	-0.108645	-0.031008	0.0076475	0.047758		-0.0149	-0.0113	-0.1164	-0.0458	0.0278		0.0148	-0.0457	-0.0517	-0.0277	-0.0369		-0.0672	-0.0251	-0.2043	-0.1473	-0.125		-0.0735
			ILKKPLPPEPTAAPIST	197	213		-0.207847	0.0600553	-0.0227012	0.0538703	0.0347743		0.017411	0.0632635	0.036673	0.108478	-0.0257267		0.0640025	-0.058386	0.0947855	0.103359	-0.00506875		-0.112797	-0.0800817	-0.0690002	-0.0388197	-0.0588807		0.0048	-0.0031	0.0525	-0.0164	0.0196		0.0312	-0.0692	0.0645	-0.091	0.0169		-0.0083	0.002	-0.0279	-0.0512	-0.0767		-0.0234
			ILKKPLPPEPTAAPISTTE	197	215		-0.008216	0.105152	0.230398	0.004901	0.165098		-0.053478	0.010416	-0.058887	0.015651	0.045702		0.008817	0.327381		0.117174	0.126471		0.003188	0.111305	0.132753	0.080431	0.095177		-0.0668	0.0071	0.0312	-0.0321	-0.0199		0.0577	-0.0359	-0.0103	0.0293	0.0271		0.0152	-0.1036	-0.0943	-0.0928	-0.0381		-0.1482
			LKKPLPPEPTAAPIST	198	213		-0.0104325	0.0912425	-0.084929	-0.076874	0.149051		-0.071271	0.020811	0.026082	-0.189651	-0.016863		0.071058	0.090711	0.199168	0.284274	0.439806		0.165726	-0.115954	-0.069886	0.051733	-0.102699
			KPLPPEPTAAP	200	210																										-0.0863	-0.0401	0.2686	0.7498	0.5935		-0.0551	-0.0323	0.1691	0.5076	0.4204		-0.1178	-0.1352	-0.1422	-0.0799	0.0027		0.0152
			TELKKVVAL	214	222		0.000208	0.000224	0.332651	0.669686	0.468302		-0.051151	-0.002061	0.297475	0.684867	0.575896		-0.0805293	0.001605	0.247724	0.42061	0.126692		-0.027267	-0.02044	0.162328	0.457653	0.436148
			LKKVVAL	216	222		0.05387	0.086966	0.27465	0.65083	0.390638		-0.035927	-0.07273	0.190467	0.604763	0.44149		0.009558	0.020642	0.233187	0.440545	0.214969		-0.031115	-0.007015	0.133236	0.441083	0.316375		-0.0014	0.0022	0.1442	0.5144	0.4682		-0.0031	-0.0327	0.1034	0.3402	0.3781		-0.0902	-0.1544	-0.0359	-0.0549	-0.0629		0.0782
			KKVVAL	217	222																										-0.0453	-0.0469	0.1241	0.3989	0.4451		-0.0357	-0.0355	0.0688	0.2648	0.3112		-0.0413	-0.0797	-0.0126	-0.0937	-0.0193		0.0152
			LYDYMPMNAND	222	232																										0.4748	0.0593	0.2333	0.3927	0.1836		0.2774	0.0521	0.1875	0.3565	0.1323		0.0436	-0.061	-0.0808	0.025	-0.2068		0.4541
			YDYMPMNA	223	230		0.395875	0.121135	0.0590325	0.192893	0.196394		0.289118	0.040981	-0.0043525	0.033236	0.12703		0.180665	0.04698	0.00498483	0.071518	0.12792		0.231438	0.083888	0.0419405	0.108176	0.139604		0.4228	0.1086	0.0727	0.1216	0.2107		0.2443	0.0651	0.0389	0.1423	0.098		-0.0496	-0.1119	-0.0229	-0.0156	-0.0934		0.5654
			YDYMPMNAND	223	232		0.348635	0.062823	0.246718	0.214743	0.304		0.372909	0.167861	0.179825	0.114046	0.190803		0.219105	0.102808	0.196856	0.163941	0.20381		0.251348	0.061839	0.185747	0.171557	0.231221		0.3895	0.1277	0.2415	0.2446	0.2662		0.2851	0.0876	0.2067	0.1797	0.1294		0.0437	-0.0237	0.0612	-0.0337	-0.0356		0.4733
			PMNAND	227	232																										0.2029	0.0692	0.0611	0.2181	0.1104		0.1513	0.0381	0.0619	0.0144	0.0245		-0.0645	-0.0773	-0.0856	-0.0512	-0.0823		0.2816
			NDLQLRKGEEY	231	241
			LQLRKGEE	233	240		0.066701	0.052296	0.527038	0.767327	0.340116		0.00573	0.032971	0.33065	0.685445	0.491828		0.072474	0.152179	0.514507	0.465517	0.275683		0.043153	0.00022	0.248499	0.542109	0.240802		-0.0542	0.0002	0.3146	0.7642	0.395		-0.0143	0.0248	0.2454	0.5994	0.3564		-0.0401	-0.0704	0.0657	-0.0005	-0.0369		0.0233
			LQLRKGEEY	233	241								-0.022092	-0.04109	0.296336	0.626312	0.409638		0.116244	0.117602	0.360968	0.521806	0.385968								0.0145	0.0309	0.2984	0.6696	0.6492		-0.0028	0.0071	0.1847	0.4705	0.5052		-0.0512	-0.1122	-0.0903	-0.1291	-0.0154		0.0433
			LQLRKGEEYF	233	242		0.036669	0.043152	0.524443	1.06287	0.771497		-0.023511	0.004026	0.264915	0.930896	0.767179		0.038256	0.079634	0.369965	0.704557	0.480814		0.022782	0.023338	0.253609	0.639635	0.609482
			QLRKGEE	234	240		0.058249	0.031714	0.326925	0.829585	0.333064		-0.161022	-0.088884	0.185898	0.674014	0.23187		-0.013543	0.020086	0.239552		0.00107		0.084312	0.047639	0.282823	0.550778	0.364584
			QLRKGEEY	234	241		0.013998	0.027968	0.371674	0.865736	0.451053		-0.094533	-0.036415	0.264508	0.792538	0.456266		-0.0799313	0.044086	0.381732	0.461873	0.229064		-0.008198	0.018464	0.187805	0.600629	0.358285		0.0116	0.0177	0.3795	0.8345	0.5588		-0.012	0.0047	0.256	0.5535	0.4166		-0.0224	-0.1261	0.0375	-0.0969	0.0074		-0.0455
			QLRKGEEYFI	234	243																										0.0865	0.0504	0.3919	0.977	0.8155		0.0586	0.0145	0.259	0.667	0.5825		0.0067	-0.071	-0.0042	0.0201	-0.0029		0.0246
			RKGEEYF	236	242		-0.095183	0.042016	0.262268	0.786225	0.454		-0.283489	-0.228756	-0.053308	0.274519	0.293855		-0.004497	-0.002079	0.23721	0.23964	0.19403		-0.120049	0.036292	0.138282	0.287321	0.278065		-0.0735	-0.0319	0.0898	0.3054	0.3459		-0.0036	0.0286	0.1372	0.2307	0.3372		-0.0735	-0.105	-0.0804	-0.0611	-0.1028		0.0755
			FILEESNLPWWRARDKNGQE	242	261																										-0.0075	0.1039	0.4193	0.5462	0.5839		0.088	0.1553	0.3704	0.453	0.4431		-0.1015	-0.0943	-0.1613	-0.1694	-0.0353		0.1318
			ILEESNLPWWRARDKNGQE	243	261
			ILEESNLPWWRARDKNGQEGYIPSN	243	267		0.180792	0.253713	1.04131	1.35678	0.795744		0.124014	0.15183	0.815467	1.13384	0.670161		0.124902	0.221674	0.716515	0.59817	0.466266		0.0699605	0.073682	0.509703	0.816806	0.627641		0.0791	0.1325	0.8732	1.1631	0.594		0.1281	0.1891	0.6273	0.911	0.3862		-0.169	-0.1637	0.0161	-0.0503	-0.3367		0.2645
			ILEESNLPWWRARDKNGQEGYIPSNY	243	268		0.156027	0.0970015	1.02567	1.4356	0.744501		0.0585265	0.116476	0.843729	1.20307	0.63773		0.0156005	0.266799	0.530682	0.287031	0.282088		-0.0238585	0.0860945	0.476345	0.983369	0.43483		0.2515	0.1967	0.779	1.4562	0.6979		0.0073	0.0281	0.5686	1.0051	0.621		-0.1245	-0.1387	-0.2302	-0.0602	-0.279		0.3127
			EESNLPWWRARDKNGQEGYIPSN	245	267		0.131764	0.18223	0.886293	1.18625	0.776024		0.081021	0.0933975	0.634008	0.970331	0.591959		0.0216645	0.210556	0.601669	0.341889	0.387678		0.071701	0.0977875	0.480528	0.986743	0.652771		0.1929	0.2252	0.834	1.2081	0.7307		0.0974	0.0875	0.5629	0.9335	0.5818		-0.1642	-0.2496	-0.1082	-0.1886	-0.1715		0.3142
			EESNLPWWRARDKNGQEGYIPSNY	245	268		0.188827	0.197395	1.08546	1.3854	0.686599		0.072027	-0.188341	0.719184	1.10013	0.600839		0.220807	0.222733	0.822833	0.401493	0.453382		0.123901	0.089695	0.560875	0.971969	0.525024		0.2315	0.1969	0.9433	1.4345	0.7397		0.1198	0.1348	0.6914	1.1208	0.5769		-0.1641	-0.2104	-0.1327	-0.2393	-0.1996		0.3746
			ESNLPWWRARDKNGQE	246	261																										0.0447	0.1296	0.5205	0.6156	0.4463		0.0434	0.1046	0.3587	0.5919	0.3996		-0.0896	-0.1132	-0.0877	-0.1358	-0.0745		0.1097
			ESNLPWWRARDKNGQEGYIPSN	246	267		0.10765	0.213203	0.901762	1.20889	0.745953		0.066948	0.206205	0.605259	1.20262	0.840279		-0.0564585	0.607425	0.413445	0.13173	0.448764		0.058205	0.0716205	0.480137	0.962765	0.579945		0.196	0.1449	0.7717	1.2266	0.6088		0.0991	0.0463	0.5339	0.908	0.4745		-0.2741	-0.3443	-0.1892	-0.3264	-0.2569		0.3863
			ESNLPWWRARDKNGQEGYIPSNY	246	268		0.092917	0.200362	1.02074	1.29047	0.705277		0.115515	0.154433	0.830478	1.31118	0.732687		0.0916095	0.160858	0.68868	0.454303	0.35199		0.040838	0.0896725	0.579482	0.994898	0.616368		0.1958	0.1901	0.9191	1.4072	0.7109		0.12	0.0974	0.5902	1.005	0.4896		-0.2091	-0.3598	-0.1926	-0.3163	-0.2938		0.3062
			SNLPWWRARDKNGQEGYIPSN	247	267
			SNLPWWRARDKNGQEGYIPSNY	247	268																										0.157	0.3448	1.0925	1.358	0.593		0.0298	0.197	0.7111	0.9935	0.5603		-0.2351	-0.2248	0.0417	-0.1588	-0.1118		0.3154
			PWWRARDKNGQEGYIPSNY	250	268																										0.1328	0.1025	0.7279	1.3375	0.7243		0.067	0.078	0.4041	0.9007	0.4452		-0.1333	-0.2647	-0.2082	-0.1401	-0.1264		0.2639
			GYIPSNY	262	268
			AEDSIE	272	277																										0.0185	0.0612	0.0283	-0.0199	0.0124		-0.006	0.0648	0.0134	0.0038	0.0276		-0.0692	-0.0883	-0.0339	-0.0921	-0.0417		0.0476
			AEDSIEM	272	278		0.112864	0.0759455	0.021514	0.01092	0.012915		0.024423	0.057906	-0.0785455	-0.090399	-0.0855165		0.00821167	0.0483635	-0.028969	-0.022762	-0.00059		0.0791495	0.0705365	0.04966	0.02802	0.020438		0.1283	0.1568	0.0848	0.0381	0.0239		0.1058	0.1292	0.0928	0.0357	0.0149		-0.06	-0.0909	-0.0745	-0.071	-0.0522		0.1858
			YEWYSKHMTRSQAEQL	279	294		0.15443	0.0914725	0.502972	0.576818	0.567916		0.065169	0.102182	0.242298	0.488102	0.380575		0.026393	0.183037	0.187849	0.323436	0.0442155		0.100194	0.0335775	0.347548	0.398196	0.483871		0.2752	0.2793	0.7145	0.6545	0.643		0.1415	0.1498	0.513	0.4659	0.4554		-0.1671	-0.2469	-0.0842	-0.2943	-0.2776		0.3819
			YEWYSKHMTRSQAEQLL	279	295
			YEWYSKHMTRSQAEQLLKQEGKEGGF	279	304																										0.1427	0.3829	0.9854	1.6812	1.1591		0.1118	0.1854	0.6845	1.1558	0.8948		-0.1792	-0.1769	-0.2316	0.2015	-0.1202		0.3606
			WYSKHMTRSQAEQL	281	294		0.233315	0.153511	0.395188	0.698071	0.576356		0.064557	0.087303	0.20675	0.483161	0.411368		0.0848555	0.118836	0.376411	0.363012	0.232		0.139543	0.169456	0.332423	0.510408	0.57561		0.1587	0.1229	0.3497	0.6903	0.6647		0.1097	0.1211	0.2705	0.594	0.5273		-0.0208	-0.0659	0.0274	-0.1105	-0.0822		0.3386
			YSKHMTRSQA	282	291																										0.1585	0.0527	0.1251	0.1566	0.0919		0.3567	0.0964	0.1051	0.2181	0.0954		-0.1034	-0.0888	-0.1192	-0.0745	-0.0883		0.2603
			YSKHMTRSQAEQ	282	293
			YSKHMTRSQAEQL	282	294		0.198215	0.099008	0.286289	0.788707	0.592624		0.034376	-0.004379	0.086837	0.445712	0.367607		0.0135873	0.100636	0.312611	0.324106	0.138438		0.136047	0.094501	0.23721	0.520284	0.517878		0.156	0.0451	0.2276	0.7434	0.624		0.1297	0.0175	0.1278	0.6009	0.5047		-0.1501	-0.2251	-0.0219	-0.1616	-0.162		0.2421
			YSKHMTRSQAEQLL	282	295
			LLKQEGKEGGF	294	304								-0.094584	-0.191844	0.175402	0.342896	-0.00707		0.204978	0.124412	0.394336	0.428842	0.060882								0.1144	0.0706	0.502	0.617	0.2105		0.1692	-0.0436	0.3083	0.6282	0.0094		0.044	0.0094	0.0435	0.0628	-0.0239		0.1002
			LKQEGKEGGF	295	304		0.227979	0.325928	0.728866	0.993315	0.692254		-0.069293	-0.012152	0.152373	0.222975	0.047546		-0.001206	0.154797	0.229546	0.150285	0.067456		0.286918	0.281573	0.581638	0.97362	0.730953		0.0285	0.111	0.3287	0.3798	0.0423		-0.0093	0.0844	0.2399	0.3086	0.0533		-0.0361	-0.0063	-0.0017	-0.1215	-0.2187		0.1044
			IVRDSSKAGKY	305	315
			IVRDSSKAGKYTVSV	305	319		0.019226	0.09105	0.503603	0.945642	0.326489		-0.144729	-0.077374	0.256918	0.774759	0.204824		-0.0401633	0.137528	0.461646	0.417022	0.142559		0.042907	0.016779	0.352867	0.778587	0.358437		0.0083	0.0508	0.4623	0.9749	0.4685		0.0152	0.0179	0.2532	0.7008	0.3939		-0.1597	-0.1362	-0.0723	-0.2161	-0.2599		0.141
			IVRDSSKAGKYTVSVF	305	320		-0.15846	-0.113633	0.378163	0.947193	0.105309		-0.154852	-0.16996	0.381264	1.08071	0.599842		-0.172837	-0.028778	0.251173	0.16625	0.079724		-0.167116	-0.269255	0.212394	0.615709	0.282119		-0.0125	0.1397	0.469	1.1112	0.4112		0.0173	0.101	0.2951	1.0353	0.3683		-0.1521	0.0259	-0.1162	-0.1186	-0.2369		0.1
			VRDSSKAGKY	306	315
			FAKSTGEPQGVIRH	320	333		-0.014977	-0.072098	0.139505	0.300949	0.03588		-0.0995305	0.03494	0.104316	0.0378205	-0.037195		-0.123454	0.340113	0.0881425	0.269446	0.0333105		-0.038061	0.065004	0.139442	0.259577	0.174982		-0.0368	-0.0747	0.0228	0.1358	0.0352		-0.0639	-0.0724	-0.0109	0.0473	0.0675		-0.1517	-0.1755	-0.1904	-0.207	-0.175		-0.0174
			FAKSTGEPQGVIRHYVV	320	336		-0.104194	-0.138431	0.000434	0.480879	0.413267		-0.149698	0.13541	0.098934	0.366538	0.179764		-0.0947067	0.091766	0.0426547	0.186882	0.017022		-0.078693	-0.117364	0.070789	0.283703	0.386278		0.0342	0.1177	0.2004	0.5962	0.3256		0.0522	0.0556	0.1298	0.7556	0.2443		-0.228	-0.1819	-0.1575	-0.0839	-0.2072		0.1508
			FAKSTGEPQGVIRHYVVC	320	337		-0.079034	-0.126144	0.296093	0.758206	0.521833		-0.095681	0.050177	0.169048	0.48485	0.336694		-0.136762	-0.020579	0.103754	0.138286	0.17737		-0.030901	-0.097517	0.164287	0.529054	0.430851		-0.0062	0.0465	0.2954	0.7286	0.5496		0.0095	0.034	0.1958	0.5654	0.4525		-0.2412	-0.2313	-0.1812	-0.2044	-0.1166		0.0485
			FAKSTGEPQGVIRHYVVCSTPQSQ	320	343		0.119375	-0.094749	0.443588	0.784313	0.454253		0.063852	-0.040479	0.180597	0.49338	0.340782		-0.122577	0.272517	0.253598	0.191625	0.266331		0.026023	-0.028865	0.226023	0.48541	0.377801		-0.04	0.1121	0.3965	0.8673	0.3981		0.0032	0.0318	0.1051	0.7747	0.3282		-0.2089	-0.256	-0.3311	-0.1591	-0.2694		0.1422
			FAKSTGEPQGVIRHYVVCSTPQSQY	320	344		-0.264502	0.0099985	0.287277	0.550968	0.273748		-0.104135	0.0656775	0.316172	0.680601	0.34896		0.0471365	0.194454	0.442395	0.457497	0.224238		-0.293361	-0.225939	0.060171	0.352405	0.195989		-0.0215	0.0862	0.57	0.8653	0.4619		-0.0209	0.0471	0.2618	0.6051	0.231		-0.2424	-0.286	-0.3156	-0.3058	-0.2621		0.1507
			AKSTGEPQGVIRH	321	333																										0.0784	-0.0613	0.1673	0.2097	0.1453		0.0242	-0.0468	0.0919	0.1763	0.0503		-0.0204	-0.0961	-0.1159	-0.1232	-0.0893		0.0234
			AKSTGEPQGVIRHYVV	321	336																										-0.0037	-0.0433	0.1511	0.4262	0.5291		-0.0174	-0.0168	0.1138	0.2896	0.3181		-0.223	-0.2185	-0.187	-0.1912	-0.1499		0.1615
			AKSTGEPQGVIRHYVVC	321	337		-0.063972	-0.0412955	0.208262	0.673321	0.48942		-0.048453	-0.164604	0.268566	0.429204	0.498417		-0.20905	-0.098799	0.234525	-0.055125	-0.019551		0.070331	0.0500975	0.200726	0.409677	0.489472		-0.1374	-0.0443	0.2239	0.6417	0.3756		-0.0838	-0.0877	0.1932	0.4485	0.2019		-0.3429	-0.2567	-0.194	-0.3292	-0.103		0.2054
			AKSTGEPQGVIRHYVVCSTPQSQ	321	343		-0.005364	-0.064852	0.336272	0.680671	0.449981		-0.075528	0.091298	0.280572	0.64464	0.14518		-0.0411573	0.197264	0.317813	0.356984	0.196434		0.018416	-0.0635	0.287537	0.447394	0.470419
			AKSTGEPQGVIRHYVVCSTPQSQY	321	344		-0.106772	-0.23643	0.361174	0.700522	0.438982		0.028814	0.088862	0.35315	0.68223	0.231318		-0.0648593	0.21562	0.587095	0.493702	0.106324		-0.242043	-0.168467	0.244491	0.501837	0.443237		-0.0405	0.0668	0.3402	0.907	0.3146		-0.0156	0.0377	0.3523	0.8289	0.4173		-0.1978	-0.1524	-0.2384	-0.1981	-0.1903		0.1997
			PQGVIRH	327	333
			PQGVIRHYVV	327	336		-0.109555	0.120214	0.098113	0.589751	0.270885		-0.111012	0.07962	0.134908	0.22163	0.727944		-0.02008	0.201846	0.277719	0.44098	0.301362		0.033062	0.078142	0.077971	0.455282	0.21955
			PQGVIRHYVVC	327	337																										0.0485	-0.0357	0.2259	0.6279	0.5567		-0.0455	-0.0435	0.2469	0.5206	0.2761		-0.1208	-0.1503	-0.1063	-0.0652	-0.0431		0.0556
			YVVCSTPQSQ	334	343		0.0286	0.166827	0.127633	0.052284	0.202176		-0.4009	-0.362754	-0.219564	-0.200292	-0.020166		-0.136233	0.117568	0.244208	0.115296	0.168032		0.02201	0.090486	-0.016782	0.022278	0.153345
			YVVCSTPQSQY	334	344		-0.006711	-0.016187	0.369602	0.312207	0.157872		-0.161511	-0.201716	0.09608	0.121992	0.018069		0.0196617	0.083288	0.236712	0.095636	0.080537		-0.029509	-0.009579	0.164988	0.286583	0.086676		-0.0454	-0.0206	0.3148	0.4491	0.3299		-0.1046	-0.0728	0.2545	0.2589	0.3169		-0.0509	-0.1112	0.1941	-0.0584	0.2029		0.047
			CSTPQSQY	337	344
			STPQSQY	338	344
			YYLAEKHLFSTI	344	355
			YYLAEKHLFSTIPEL	344	358		-0.049304	-0.038917	0.23216	0.332158	0.082791		-0.050446	-0.029028	0.165249	0.243074	0.126145		0.03128	0.16243	0.30312	0.219853	0.158357		-0.069941	-0.083012	0.053177	0.245451	0.020684		0.0024	0.0858	0.2944	0.4649	0.1999		-0.0383	-0.0097	0.1578	0.2407	0.0751		-0.1061	-0.1634	-0.1136	-0.1899	-0.2335		0.0731
			YLAEKHL	345	351		0.030051	0.012034	-0.070374	0.005521	0.046435		0.012647	0.063581	0.038293	0.064705	0.03665		0.00729033	-0.027916	-0.0753623	0.024401	-0.022579		-0.073869	-0.014074	-0.09553	-0.028316	-0.096968		-0.0283	0.002	0.007	-0.0158	0.0581		-0.0657	-0.0331	-0.0327	-0.0358	0.0445		0.0716	0.0133	-0.039	-0.0914	-0.0275		0.0529
			YLAEKHLFSTI	345	355																										-0.0726	-0.0015	0.0851	0.1215	0.0149		-0.0242	0.0103	0.1235	0.188	0.0314		-0.1184	-0.1533	-0.2145	-0.2077	-0.0731		0.0234
			YLAEKHLFSTIPEL	345	358		0.003945	0.161475	0.218224	0.304261	0.10904		-0.066918	0.000152	0.140753	0.190044	0.070929		-0.0101133	0.131527	0.150778	0.119918	0.141742		-0.003825	0.098534	0.160426	0.216312	0.072151		-0.0314	0.0468	0.1947	0.3413	0.2037		-0.0161	0.063	0.0961	0.3769	0.1818		-0.1361	-0.1679	-0.1683	-0.2174	-0.1669		0.1142
			YLAEKHLFSTIPELINY	345	361																										0.01	0.0484	0.3399	0.6381	0.5333		0.0208	-0.0084	0.2448	0.553	0.522		-0.0863	-0.1513	-0.2	-0.188	-0.2196		0.0779
			LAEKHL	346	351																										-0.073	-0.0624	-0.1005	0.0173	-0.0762		-0.0614	-0.0248	-0.085	0.07	-0.0187		-0.0463	-0.0342	-0.075	-0.0257	-0.0295		0.0516
			LAEKHLFSTIPEL	346	358		0.0021585	0.147071	0.272701	0.480062	0.406592		0.0015165	0.0826035	0.143826	0.183342	-0.0022815		-0.0718305	0.126776	0.113138	0.150726	0.0817455		-0.0336645	0.053049	0.172022	0.269852	0.29842		-0.0408	0.02	0.2296	0.2937	0.075		0.0054	0.0274	0.1434	0.3331	0.1234		-0.1665	-0.1973	-0.2106	-0.2757	-0.3399		-0.0005
			LAEKHLFSTIPELINYHQHNSAG	346	368								0.10119	0.198519	0.373293	0.522981	-0.039636		0.049356	0.041274	0.394908	0.47826	0.384447
			AEKHLFSTIPEL	347	358																										-0.0056	0.1312	0.3052	0.3492	0.337		-0.0421	-0.0334	0.0848	0.1086	0.1215		-0.0085	-0.0744	-0.0113	-0.1666	-0.1404		0.0278
			FSTIPEL	352	358		-0.012264	-0.0010945	0.076358	0.17758	0.170968		-0.069192	-0.073009	0.011902	0.060501	0.189245		-0.06586	0.063262	0.064017	0.096521	0.048827		-0.016709	0.0182965	0.054942	0.124931	0.160842		-0.0656	-0.0332	0.1025	0.1244	0.0934		-0.0322	-0.0139	0.0925	0.112	0.0937		-0.0369	-0.061	-0.0121	-0.0415	-0.1352		-0.009
			TIPELINYHQHNSAGLISRLKY	354	375								0.010857	-0.028968	0.168384	0.108777	0.011082		0.130074	-0.083256	0.162504	-0.276975	-0.107121
			INYHQHNSAGL	359	369		0.009485	0.03312	0.227594	0.231794	0.079576		-0.111382	-0.032338	0.094628	0.104227	-0.025848		-0.12294	0.017931	0.157382	0.059152	0.03098		0.035752	0.008133	0.168612	0.253927	0.052899		0.0371	0.0456	0.3106	0.2453	0.0507		0.028	0.0108	0.2568	0.235	0.0812		-0.0162	-0.1035	-0.0084	-0.1617	-0.1333		0.0294
			NYHQHNSAGL	360	369		0.050207	0.060187	0.292034	0.237637	0.074235		-0.084389	-0.049678	0.076383	0.144402	0.024675		-0.0763767	0.066213	0.159833	0.133739	0.024018		0.023586	0.03637	0.198683	0.23475	0.086934		0.019	0.0216	0.3042	0.2345	0.0134		0.0156	0.0481	0.2091	0.2195	0.0593		0.0016	-0.1034	-0.0327	-0.1762	-0.0555		0.0259
			YHQHNSAGL	361	369
			HQHNSAGL	362	369		0.032344	-0.008661	0.014147	0.009167	-0.005326		-0.051321	-0.096564	-0.058043	-0.125493	-0.059625		-0.022488	0.080272	0.0614623	0.017576	-0.011394		0.033761	-0.076086	0.062492	0.033678	-0.060768
			ISRLKYPVSKQNKNAPST	370	387
			ISRLKYPVSKQNKNAPSTAGL	370	390		0.183958	0.190129	0.592987	0.281406	0.195769		0.0127275	0.217821	0.37183	0.0502345	-0.100567		0.376608	0.492145	0.566037	0.349482	0.468485		0.15831	0.219374	0.499477	0.124128	0.209167		0.0718	0.0878	0.6679	0.188	0.1134		0.1218	0.0567	0.5083	0.1512	0.1097		-0.2109	-0.0943	-0.2953	-0.4291	-0.292		0.1662
			ISRLKYPVSKQNKNAPSTAGLG	370	391		0.067615	0.069414	0.456114	0.0846197	0.039451		-0.102935	0.0665225	0.374295	-0.091677	-0.268213		-0.0568487	0.234915	0.0813433	-0.0603755	0.118815		0.069301	0.139549	0.321155	0.10437	0.044782		0.1931	0.1402	0.5825	0.1767	0.0713		0.1618	0.0889	0.4988	0.3195	0.1347		-0.2078	-0.1809	-0.2793	-0.3495	-0.255		0.2422
			ISRLKYPVSKQNKNAPSTAGLGY	370	392																										0.0781	0.0009	0.4746	0.1664	-0.0391		0.1157	0.0339	0.4366	0.2328	0.1042		-0.2026	-0.3115	-0.3512	-0.4542	-0.3666		0.1395
			ISRLKYPVSKQNKNAPSTAGLGYGSW	370	395		-0.0381245	0.0477935	0.482752	0.0674425	0.007109		0.06342	0.320756	0.525694	0.0609255	-0.0787335		-0.089067	0.233109	0.407288	0.0680235	0.0438945		0.0657845	0.0407845	0.369366	0.0617255	0.03546		0.1485	0.1542	0.5723	0.2343	0.0737		0.1796	0.0901	0.4897	0.2994	0.0678		-0.3272	-0.3256	-0.3326	-0.4616	-0.3117		0.2287
			KQNKNAPSTAGLGYGSW	379	395
			NKNAPSTAGLGYGS	381	394																										0.2027	0.0839	0.1442	0.5412	0.2155		0.3054	0.209	0.0495	0.4905	0.3129		-0.0698	0.0058	-0.1232	-0.0711	-0.1072		0.3051
			EIDPKDLTF	396	404		-0.073202	-0.0381315	-0.178533	-0.0457015	-0.083135		-0.015223	-0.089828	-0.257984	-0.274098	-0.1831		0.0106745	-0.022951	-0.257871	-0.124562	-0.168161		-0.052019	-0.0846395	-0.322897	-0.0947815	-0.195569		-0.1047	-0.1122	-0.3071	-0.3677	-0.1948		-0.0579	-0.1307	-0.3152	-0.292	-0.2721		-0.0252	-0.0838	0.0597	0.0097	-0.0705		-0.0848
			EIDPKDLTFL	396	405		-0.081738	0.080393	-0.082894	-0.075235	-0.067865		-0.06968	-0.142377	-0.283735	-0.332107	-0.124083		-0.0669597	-0.141984	-0.21566	-0.116726	-0.136988		-0.116964	-0.166869	-0.268156	-0.165212	-0.227997
			DPKDLTF	398	404																										-0.0207	-0.0561	-0.1773	-0.237	-0.1261		-0.0096	-0.0706	-0.2106	-0.2959	-0.2081		-0.0015	-0.0297	0.0687	0.0218	-0.0173		-0.0889
			FLKELGTGQF	404	413		-0.735658	-0.630837	-0.340508	-0.127437	-0.123425		-1.15053	-0.812481	-0.221055	-0.009777	-0.007053		-0.717248	-0.581968	0.073689	-0.042856	0.079807		-0.755503	-0.932736	-0.335659	-0.101119	-0.117146		-0.9434	-0.9763	-0.5757	-0.179	-0.0195		-0.6164	-0.7463	-0.3235	-0.032	0.0239		0.0101	-0.0781	-0.1997	-0.2887	-0.22		-0.9209
			LKELGTGQF	405	413		-0.49201	-0.383647	-0.328889	-0.088229	-0.0716115		-0.970144	-0.654802	-0.350564	-0.0461975	-0.021059		-0.454342	-0.441799	-0.0799502	-0.0068315	-0.0723015		-0.582254	-0.519431	-0.264253	-0.059665	-0.0452535		-0.5567	-0.7251	-0.5882	-0.1246	-0.0358		-0.3192	-0.466	-0.3447	-0.0223	0.0143		0.2565	-0.0494	-0.2425	-0.1181	-0.0544		-0.7115
			LKELGTGQFGVVKYGKWRGQY	405	425		-0.751839	-0.794269	-1.57537	-1.65103	-1.90183		-0.982912	-0.749408	-1.81238	-2.88108	-2.86495		-0.918257	-1.20826	-1.90608	-2.50188	-1.93318		-0.797894	-1.01842	-1.91434	-2.26462	-2.396
			LKELGTGQFGVVKYGKWRGQYDVA	405	428																										-0.7214	-0.9297	-1.994	-2.8054	-3.0102		-0.4183	-0.7654	-1.8162	-2.3828	-2.4371		0.2577	0.2244	0.2633	0.4724	0.0438		-0.8185
			KELGTGQF	406	413		-0.42886	-0.439489	-0.232981	-0.040007	-0.137359		-0.907103	-0.676121	-0.294997	-0.115027	-0.0567855		-0.529936	-0.462668	0.0342973	-0.0465695	-0.0066155		-0.543528	-0.591456	-0.223258	-0.091055	-0.0993135		-0.6755	-0.5811	-0.5014	-0.1667	-0.0961		-0.3484	-0.3396	-0.2244	-0.0212	-0.029		0.072	0.0175	-0.1162	-0.081	-0.1371		-0.6414
			GVVKYGKW	414	421
			GVVKYGKWRGQY	414	425		-0.007327	-0.173259	-0.870645	-1.6584	-1.75754		-0.154593	-0.429254	-1.76652	-3.20588	-3.26824		-0.155668	-0.379489	-1.75241	-2.52918	-2.20844		-0.024005	-0.297494	-1.41398	-2.42366	-2.54686		-0.0687	-0.2973	-1.3695	-2.9102	-3.0553		-0.0196	-0.2357	-1.3513	-2.5095	-2.5695		-0.1391	-0.174	0.3073	-0.0494	-0.1756		0.0297
			GVVKYGKWRGQYD	414	426																										0.1953	-0.0521	-1.2479	-2.7582	-3.0197		0.1734	-0.1363	-1.3122	-2.4561	-2.5695		0.118	0.1548	0.3556	0.1017	0.063		0.0426
			GVVKYGKWRGQYDVA	414	428		0.0296165	0.0371445	-0.824201	-1.52493	-1.59121		-0.011151	-0.389432	-1.56782	-2.86728	-2.98898		-0.126298	-0.429472	-1.81657	-2.53563	-2.33268		0.0145225	-0.223187	-1.40478	-2.26047	-2.50475		-0.0911	-0.2177	-1.2726	-2.8895	-3.3529		0.0385	-0.2553	-1.245	-2.6643	-2.8513		-0.0805	0.0926	0.3251	0.0567	-0.2312		0.0444
			VKYGKWRGQY	416	425		0.040306	-0.046155	-0.685305	-1.51346	-1.56551		-0.124586	-0.405483	-1.27007	-2.44759	-2.51284		-0.033332	-0.321316	-1.3288	-2.0074	-1.69086		-0.036527	-0.336095	-1.22103	-2.06896	-2.32213		-0.0289	-0.2713	-1.1559	-2.49	-2.6567		-0.03	-0.2254	-1.0771	-2.1821	-2.1563		-0.0717	-0.082	0.2665	0.0036	-0.1464		0.0765
			KYGKWRGQY	417	425																										-0.0267	-0.1442	-1.0497	-2.5777	-2.7046		-0.0125	-0.167	-1.0529	-2.1345	-1.9396		-0.0355	-0.0598	0.1749	0.1232	-0.0772		-0.0236
			YGKWRGQ	418	424		-0.0470195	-0.0886265	-0.536044	-1.11928	-1.1404								0.338333	-0.072334	-1.44522	-1.55939	-1.46631		-0.0209055	-0.171144	-0.991763	-1.68618	-1.65205		-0.0381	-0.1184	-0.7933	-1.9919	-2.1422		-0.0486	-0.1171	-0.8715	-1.7058	-1.6538		-0.0048	0.1298	0.2461	-0.0181	-0.0628		-0.0676
			IREGSM	432	437																										-0.2374	-0.118	-0.0006	-0.0577	-0.048		-0.1039	-0.079	-0.0097	-0.035	0.0011		-0.0409	-0.1011	-0.052	-0.1393	-0.0844		-0.0649
			IREGSMSE	432	439		0.293602	0.370105	0.247714	0.298363	0.274005		-0.728521	-0.367379	-0.111176	-0.140402	-0.05366		-0.0839843	-0.009773	-0.057743	0.005029	-0.100205		-0.010482	0.265489	0.279971	0.258167	0.265891		-0.2696	-0.1595	-0.0394	-0.0808	-0.0356		0.1247	-0.0181	0.0076	0.0125	0.0145		0.068	-0.1084	-0.052	-0.1024	-0.1085		0.0334
			IREGSMSED	432	440		-0.086879	0.032196	-0.055743	0.025731	-0.039513								-0.205548	-0.087618	-0.040526	-0.12079	0.00799		-0.405958	-0.055134	0.07557	-0.029689	0.023393
			IREGSMSEDE	432	441		0.057485	0.027484	-0.050574	-0.029289	-0.022766		-0.711819	-0.329879	-0.090676	-0.139523	-0.163117		-0.141465	-0.091303	-0.13636	-0.044095	0.001581		-0.16733	-0.045781	-0.008999	0.001954	-0.020254		-0.1803	-0.0255	0.0168	-0.0061	-0.0414		0.1153	-0.0152	0.0292	-0.0294	-0.0189		0.1083	0.0046	-0.001	-0.0357	-0.0842		-0.0173
			IREGSMSEDEF	432	442		-0.143352	0.063806	0.000745	0.001419	-0.047669		-0.657091	-0.441478	-0.257759	-0.284474	-0.103849		-0.0891823	-0.078299	-0.116636	0.013612	0.005783		-0.19319	-0.082676	-0.011853	0.031912	-0.117207		-0.226	-0.0876	0.0052	0.0665	-0.0286		0.0796	0.0064	0.0306	-0.0855	0.028		-0.045	-0.0986	-0.1963	-0.0183	-0.1658		0.1169
			FIEEAKVMMNLSHEKL	442	457																										0.0817	0.144	0.3279	0.0913	0.1654		-0.0328	0.0426	0.2851	-0.0976	0.0653		0.032	0.0639	0.1482	-0.0055	-0.0377		0.1662
			IEEAKVMM	443	450
			IEEAKVMMNLSHEKL	443	457		-0.017568	0.131431	0.215171	0.134924	-0.067524		0.109996	0.146586	0.396646	0.490816	0.234826		-0.141758	0.015456	-0.316358	-0.138541	-0.003658		-0.241637	-0.152117	-0.184616	-0.331689	-0.280976		-0.0653	0.1997	0.2087	-0.0072	0.0343		-0.1487	0.0127	0.0452	-0.2578	0.045		-0.1251	-0.1987	-0.1832	-0.0863	-0.2329		0.1123
			EAKVMMNLSHEKL	445	457		-0.030022	-0.021814	0.227103	0.32267	0.170467		-0.062514	-0.052176	0.042744	0.163988	0.20985		-0.229121	-0.022598	-0.056382	-0.085784	0.08619		-0.048647	0.015222	0.168065	0.261533	0.140197
			AKVMMNLSHEKL	446	457		0.105463	0.173824	0.234174	0.23226	0.170733		0.145409	0.235883	0.302312	0.410914	0.25913		-0.0625735	0.069969	-0.062029	-0.188603	0.020403		-0.03957	-0.167966	-0.06171	-0.071654	-0.104706		0.1057	0.1162	0.2994	-0.0116	-0.1124		0.1549	0.11	0.282	0.0882	-0.0391		-0.0349	-0.0674	-0.0124	-0.0946	-0.0203		0.2084
			KVMMNLSHEKL	447	457		0.076431	0.162206	0.226112	0.110938	0.108588		0.07662	0.12331	0.269271	0.319385	-0.008745		-0.0538525	-0.0139065	-0.122926	-0.243796	-0.171047		-0.079018	-0.028291	-0.0449295	-0.40453	-0.075651		0.1346	0.1137	0.2559	0.0623	0.0097		0.1791	0.0213	0.2377	0.0531	-0.0246		-0.0049	-0.0857	-0.1023	0.1466	0.1178		0.1757
			VMMNLSHEKL	448	457
			MMNLSHEKL	449	457		-8.3e-05	-0.072289	0.165577	0.040243	-0.042897		-0.36106	-0.234546	0.042962	0.11368	0.006484		-0.270679	-0.480156	-0.116634	-0.012182	-0.195484		-0.020064	-0.097836	0.068791	-0.019516	-0.287341		0.0309	-0.1248	0.2031	0.2349	0.1434		0.1123	0.1124	0.1573	0.1327	0.0169		-0.17	-0.0651	0.0774	-0.0928	0.1248		0.3392
			MNLSHEKL	450	457																										0.1129	0.1272	0.1266	0.2224	0.0325		0.1344	0.1108	0.1043	0.4787	0.0406		-0.0048	0.0731	0.0095	0.1871	-0.0128		0.1643
			NLSHEKL	451	457		0.0809045	0.029099	0.13669	0.264153	0.075177		0.346264	0.238855	0.311883	0.344753	0.313577		0.316841	0.34287	0.434199	0.476612	0.465485		-0.0156015	-0.061413	0.0663085	0.19432	0.050304		0.1108	-0.0048	0.0885	0.2607	0.0534		0.1483	0.0095	0.0927	0.3617	0.0583		-0.0395	-0.105	-0.0934	-0.0325	-0.0831		0.1754
			VQLYGVCTKQRPIF	458	471																										-0.0281	0.0324	0.0904	0.011	-0.3664		0.0464	0.034	0.1938	0.0919	-0.182		-0.16	-0.0674	0.1115	-0.0322	-0.0053		0.057
			YGVCTKQRPIF	461	471		-0.050147	-0.058215	-0.022783	0.066657	-0.098802		-0.137926	-0.148777	-0.144274	-0.169909	-0.188036		-0.182701	-0.039823	-0.0586603	-0.025457	-0.152888		-0.078406	-0.064607	-0.053752	0.092035	-0.038457		-0.037	-0.0321	0.0488	0.1257	0.0491		-0.024	-0.0076	0.0457	0.0897	0.0943		-0.102	-0.1009	-0.1316	-0.1179	-0.0549		0.0233
			YGVCTKQRPIFIIT	461	474		-0.0421775	0.057281	-0.067613	0.152699	0.0050605		0.049581	-0.052089	-0.090516	0.022167	-0.094065		-0.330924	-0.124191	-0.075204	-0.103485	-0.20037		-0.0766495	-0.028548	-0.087644	0.182239	0.0546015		-0.149	-0.06	-0.0665	0.0588	-0.1077		-0.1411	-0.0756	-0.0618	0.0391	0.0273		-0.2074	-0.211	-0.1471	-0.2243	-0.1077		-0.0545
			YGVCTKQRPIFIITE	461	475		-0.089786	-0.0556295	-0.059572	0.144722	-0.0730965		-0.012042	0.062433	-0.017424	-0.019374	-0.080829		-0.271851	-0.158082	-0.175308	-0.249063	-0.357213		-0.090433	-0.0793275	-0.072256	0.0735275	-0.161116
			GVCTKQRPIF	462	471		-0.059053	-0.001577	-0.027683	0.007663	-0.075315		-0.065326	-0.082014	-0.092479	-0.132002	-0.114078		-0.13345	-0.029387	-0.0926217	-0.09174	-0.149273		-0.070007	-0.030816	-0.040101	0.079366	-0.031451		-0.1001	-0.0742	-0.0377	0.0581	-0.1009		-0.0955	-0.0392	-0.0369	0.0464	-0.0668		-0.1186	-0.0591	-0.1504	-0.0228	-0.0966		-0.0093
			TKQRPIF	465	471		-0.05004	-0.022589	-0.032795	-0.061355	-0.076744		-0.052767	-0.080198	-0.036798	-0.064034	-0.116222		-0.000328	0.034267	-0.0306153	-0.065991	0.012218		-0.045501	0.002847	0.041805	0.005781	-0.023176		-0.0126	-0.0728	-0.0446	-0.0513	-0.1029		-0.0524	-0.0763	-0.0933	-0.0828	-0.0988		-0.031	-0.0835	-0.062	-0.021	-0.0002		0.0571
			TKQRPIFIIT	465	474
			EYMANGCL	475	482
			YMANGCL	476	482
			MANGCL	477	482
			LNYLREMRHRFQTQQL	483	498
			NYLREMRHRFQTQQL	484	498					-7.36869																			-7.60015
			LREMRHRFQTQQL	486	498		-0.263128	-0.303542	-0.411969	-0.19866	-0.198631		-0.267267	0.058144	-0.054647	-0.127704	-0.240753		-0.28496	-0.264206	-0.47993	-0.163195	-0.136595		-0.111756	0.032814	-0.234208	-0.175673	-0.201984		0.1047	0.141	0.0731	-0.0766	-0.0257		-0.1441	-0.0136	-0.1287	-0.0391	-0.0084		-0.1773	-0.1873	-0.2152	-0.3159	-0.1953		-0.1702
			REMRHRFQTQQL	487	498		-0.322968	-0.161553	-0.325506	-0.300063	-0.185323		-0.207791	-0.569522	-0.266426	-0.330376	-0.161558								-0.355631	-0.143648	-0.369869	-0.194017	-0.322322
			MRHRFQTQQL	489	498		-0.134575	-0.153328	-0.197384	-0.12701	-0.097512		-0.273563	-0.324091	-0.259667	-0.345648	-0.225052			-0.435383	-0.43835	-0.496167	-0.436802		-0.285812	-0.05956	-0.13565	-0.111091	-0.01319		0.1048	0.1029	0.0051	-0.0076	0.0536		-0.1471	-0.033	-0.0497	0.0259	0.0552		-0.1563	-0.1128	-0.1752	-0.1137	-0.0908		-0.0946
			LEMCKDVCE	499	507																										0.0812	0.0714	0.0254	0.0547	0.1135		0.0428	0.0524	0.0856	0.0366	0.0596		-0.1006	-0.0888	-0.0748	-0.1286	0.097		0.1223
			MCKDVCE	501	507																										-0.0509	-0.0008	-0.061	0.0338	-0.0026		-0.0903	-0.0332	-0.0561	-0.0044	0.0131		-0.0582	-0.0527	-0.0833	0.0917	0.0032		-0.0281
			MCKDVCEA	501	508
			CKDVCEA	502	508
			CKDVCEAM	502	509		0.002564	-0.015613	-0.005007	0.020972	-0.036337		-0.145402	-0.21736	-0.132156	-0.151615	-0.084475		-0.0261653	0.075526	0.0708103	0.008197	0.013812		0.037642	-0.016003	-0.012449	0.051137	-0.041281
			MEYLESKQFL	509	518		-0.132942	0.100195	-0.213863	-0.322557	-0.313355		0.054161	-0.032392	-0.192929	-0.437307	-0.163971		0.052485	0.070301	-0.144224	-0.036878	-0.230478		-0.267454	-0.066781	-0.052595	0.109836	-0.053609
			EYLESKQFL	510	518		-0.062703	0.030194	-0.178865	-0.079673	-0.211512		-0.11354	-0.161723	-0.295386	-0.295837	-0.285311		0.103412	0.079825	-0.15709	-0.043116	-0.267706		-0.037636	0.002947	0.065601	0.375156	0.052337		0.0206	0.1767	0.4269	0.3259	0.1881		0.0454	0.1252	0.0166	-0.2825	-0.2943		-0.0092	-0.0359	0.0905	-0.0381	-0.0794		0.0908
			EYLESKQFLHRDLAARNCL	510	528
			YLESKQ	511	516																										-0.0487	-0.0736	-0.0234	0.0103	0.0461		-0.0702	-0.1293	-0.1672	-0.1301	0.0797		-0.0475	-0.066	-0.0445	-0.0672	-0.0471		0.0032
			YLESKQFL	511	518		-0.0376815	0.0927548	-0.013851	0.101219	0.16574		0.191709	0.178781	-0.0443515	0.0516825	0.150518		-0.040529	0.0703735	-0.189843	-0.300735	-0.257012		-0.0259225	0.0309698	0.253008	0.564087	0.454285		-0.0027	0.0756	0.2968	0.3652	0.1267		-0.0517	0.0248	-0.0655	-0.2075	-0.2993		-0.0574	-0.0953	-0.0926	-0.036	-0.1163		0.0283
			YLESKQFLHRDLAARNCL	511	528		0.054758	0.086423	0.119112	-0.097432	-0.289344		0.0329855	0.272942	0.0430955	-0.339684	-0.357463		-0.0188387	0.346218	0.0915753	-0.394682	-0.670952		0.208095	0.548643	0.596069	0.506078	0.284805		0.2083	0.8346	0.9626	0.7378	0.7759		-0.0457	0.1143	-0.1044	-0.4211	-0.6193		-0.0998	-0.2024	-0.1836	-0.222	-0.27		0.0341
			LESKQFL	512	518		0.006676	0.116068	-0.008326	-0.122453	-0.317058		-0.162162	-0.119834	-0.334744	-0.210518	-0.346506		-0.021698	0.147864	-0.220291	-0.289864	-0.28376		-0.043499	0.03551	0.151667	0.240203	-0.024599		-0.0111	0.0673	0.3709	0.4325	0.2674		-0.0199	0.0428	0.0023	-0.3025	-0.2222		-0.016	-0.0371	-0.0383	-0.0505	-0.0166		0.0638
			ESKQFL	513	518																										0.0398	0.1506	0.3991	0.4543	0.2105		0.007	0.1115	-0.0511		-0.2759		-0.0187	-0.0983	-0.0047	-0.077	0.0004		0.0709
			ESKQFLHRDLAARNCL	513	528		-0.002288	0.024503	0.056836	-0.1292	-0.316814		0.009525	0.354447	0.190222	-0.273976	-0.450454		0.0239505	0.279429	0.135432	-0.511912	-0.581599		0.210645	0.713393	0.648977	0.40235	0.526324
			FLHRDLAA	517	524																										0.1253	0.2861	0.1811	0.1819	0.3275		-0.0655	-0.1127	-0.1942	-0.2591	-0.2265		-0.0345	-0.0936	-0.1069	-0.0352	-0.0658		0.0117
			FLHRDLAARN	517	526
			FLHRDLAARNCL	517	528		-0.004119	0.028287	0.04111	-0.010695	-0.057303		-0.183082	0.274844	0.100866	0.032972	-0.208944		0.138028	0.305096	0.329397	-0.132912	-0.177592		0.194302	0.639568	0.491302	0.147981	0.564543		0.1823	0.6548	0.4324	0.2358	0.5934		-0.0933	-0.0431	-0.1067	-0.2537	-0.2259		-0.1952	-0.2029	-0.2873	-0.1126	-0.1266		0.0743
			LHRDLAARNC	518	527								-0.08745	0.081062	0.191668	-0.249046	-0.283482		0.04431	0.266396	0.419602	-0.028962	-0.191264
			HRDLAA	519	524																										0.1186	0.215	0.0151	0.079	0.3736		-0.0302	-0.038	-0.049	-0.0928	-0.1147		-0.0247	-0.1384	-0.097	-0.0462	-0.0686		-0.0463
			HRDLAARN	519	526
			HRDLAARNCL	519	528		0.006709	0.032669	0.150353	-0.014639	-0.045494		-0.04992	0.193334	0.235246	-0.061638	-0.245604		0.098207	0.313378	0.3092	-0.01953	-0.174952		0.2146	0.585271	0.453465	0.164158	0.400679		0.1643	0.6958	0.3813	0.2421			-0.0517	-0.0329	0.0883	-0.0931			0	-0.025	-0.0751	-0.0096			-0.1286
			RNCLVNDQGVVKVSDF	525	540		-0.446726	-0.4749	-0.573172	-0.500622	-0.803527		-0.635735	-0.680355	-0.912017	-1.07297	-1.32311		-0.765509	-0.759692	-1.14012	-1.24355	-1.26743		-0.608788	-0.565143	-0.774476	-0.644612	-0.845965
			RNCLVNDQGVVKVSDFGL	525	542								-0.530424	-0.949002	-1.97375	-1.98565	-1.774		-0.681306	-0.938565	-1.68733	-1.23345	-1.27874
			CLVNDQGVVKVSD	527	539		-0.556195	-0.369604	-0.483776	-0.366679	-0.521093		-0.660933	-0.673436	-0.430885	-0.471123	-0.546272		-0.663566	-0.646162	-0.559583	-0.591732	-0.717758		-0.697586	-0.603961	-0.402473	-0.286819	-0.558173		-0.6911	-0.8824	-0.224	-0.1558	-0.2725		-0.5079	-0.5282	-0.3248	-0.1593	-0.416		0.0752	0.1361	0.1099	0.0007	0.0373		-0.7132
			CLVNDQGVVKVSDF	527	540		-0.484961	-0.400663	-0.681442	-0.730542	-0.844704		-0.629602	-0.819491	-0.939034	-1.03948	-1.23317		-0.651649	-0.720136	-1.02104	-1.0791	-1.20812		-0.599629	-0.667891	-0.845094	-0.864313	-0.899575		-0.8258	-1.0166	-0.8963	-0.6912	-0.5614		-0.5806	-0.7069	-0.8534	-0.8466	-1.1725		0.0119	-0.1086	-0.049	-0.0779	-0.0737		-0.6712
			CLVNDQGVVKVSDFGL	527	542
			VNDQGVVKVSD	529	539		-0.373933	-0.329979	-0.297673	-0.261355	-0.298618		-0.418519	-0.531545	-0.362402	-0.362506	-0.471561		-0.457212	-0.393469	-0.402743	-0.272386	-0.377625		-0.550355	-0.529792	-0.373928	-0.308681	-0.485827		-0.6388	-0.9235	-0.264	-0.2043	-0.3483		-0.493	-0.6496	-0.3236	-0.2758	-0.4604		-0.0513	-0.0518	0.0379	0.0194	-0.0135		-0.5695
			VNDQGVVKVSDF	529	540		-0.315808	-0.296673	-0.522003	-0.527762	-0.605388		-0.612247	-0.796324	-0.920728	-1.11249	-1.16306		-0.946806	-0.982823	-1.35335	-1.3121	-1.33763		-0.470227	-0.558462	-0.716595	-0.67504	-0.729789		-0.6878	-1.0945	-0.8919	-0.7311	-0.5909		-0.545	-0.8141	-0.9175	-0.931	-1.1181		-0.1683	-0.2111	-0.1559	-0.103	-0.21		-0.5223
			VNDQGVVKVSDFGL	529	542		-0.434546	-0.556091	-1.11092	-0.89923	-0.9335		-0.427479	-1.19084	-1.96266	-2.00651	-1.71399		-0.687374	-1.09662	-1.61002	-1.16586	-1.08069		-0.54931	-0.962386	-1.45361	-0.945616	-1.00807		-0.78	-1.5185	-1.6418	-0.7751	-0.5405		-0.6816	-1.2255	-1.6269	-1.0137	-1.2321		-0.1326	-0.126	-0.1777	-0.1517	-0.1848		-0.6832
			VNDQGVVKVSDFGLS	529	543		-0.485044	-0.792651	-1.2315	-0.961629	-0.915135		-0.821242	-1.27143	-2.15134	-2.1267	-1.90599		-0.753027	-1.0618	-1.43047	-1.24066	-1.18905		-0.574736	-1.0626	-1.58712	-1.0355	-0.983751		-0.8485	-1.6736	-1.7296	-0.8589	-0.5079		-0.716	-1.3331	-1.768	-1.0456	-1.2269		-0.0563	-0.175	-0.1214	-0.1521	-0.1209		-0.7968
			VNDQGVVKVSDFGLSR	529	544		-0.600927	-0.780749	-1.33809	-0.825363	-0.758917		-0.849271	-1.31855	-2.26957	-2.37935	-1.80973		-0.803427	-1.24322	-1.85243	-1.13674	-1.22067		-0.724089	-1.07012	-1.61949	-0.947539	-0.90953
			VNDQGVVKVSDFGLSRY	529	545		-0.624067	-0.667538	-1.34434	-0.958198	-0.970069		-0.776977	-1.40067	-2.60253	-2.2903	-1.78596		-0.749622	-1.07231	-1.77539	-0.966915	-0.910217		-0.657532	-0.960345	-1.53189	-1.02229	-1.02662		-0.9203	-1.6343	-1.7649	-0.944	-0.6495		-0.6125	-1.2306	-1.6664	-1.0866	-1.3608		-0.0033	-0.0312	-0.1215	-0.1155	-0.2329		-0.8519
			VNDQGVVKVSDFGLSRYVL	529	547		-0.636115	-0.810249	-1.46563	-1.12525	-1.05142		-1.07069	-1.92757	-3.12137	-2.27855	-1.71479		-0.726868	-1.06416	-1.55579	-1.03452	-0.982289		-0.844014	-1.26895	-1.75563	-1.14544	-1.16425		-0.7734	-1.364	-1.7008	-0.7705	-0.4651		-0.6006	-1.0855	-1.6291	-0.9742	-1.1422		-0.0152	-0.0718	-0.2268	-0.1832	-0.2212		-0.685
			VNDQGVVKVSDFGLSRYVLDD	529	549		-0.560422	-0.573598	-1.46901	-0.971184	-0.781696		-0.855698	-1.80296	-3.06338	-2.34787	-1.85721		-0.623214	-1.26432	-1.5731	-1.41275	-1.01601		-0.854385	-1.18718	-1.85756	-1.17314	-1.04374
			VNDQGVVKVSDFGLSRYVLDDE	529	550		-0.658409	-0.817459	-1.45287	-0.658764	-0.963469		-0.772146	-1.50004	-2.89837	-2.13736	-1.6574		-0.554756	-1.10032	-1.72922	-1.44352	-0.99899		-0.940804	-1.26712	-1.84377	-1.24617	-0.883296		-0.5892	-1.15	-1.5132	-0.5574	-0.4231		-0.4579	-1.0107	-1.4869	-1.131	-1.0324		0.1071	0.1099	-0.1127	-0.0235	-0.0563		-0.6519
			VVKVSDF	534	540																										-0.6266	-0.6978	-0.9586	-0.7537	-0.5306		-0.6003	-0.7476	-1.1235	-1.0879	-1.2371		-0.0696	-0.0842	-0.1188	-0.0346	-0.0476		-0.5062
			VVKVSDFGL	534	542																										-0.6282	-1.2279	-1.7498	-0.824	-0.6746		-0.6709	-1.2555	-1.7769	-1.0609	-1.2873		0.0299	-0.0298	0.0061	0.0391	-0.0001		-0.6969
			FGLSRY	540	545																										-0.185	-0.237	-0.3083	-0.0805	0.059		-0.0909	-0.234	-0.2791	-0.0168	0.0035		-0.0419	-0.0419	-0.0511	-0.1323	-0.0399		-0.1948
			FGLSRYVL	540	547		-0.1787	-0.159033	-0.263427	-0.046819	-0.061447		-0.288742	-0.755712	-1.33912	-0.620518	-0.26312		-0.136748	-0.259516	-0.26966	0.001209	0.06247		-0.295122	-0.420768	-0.410643	-0.057252	-0.059386		-0.1716	-0.2282	-0.4671	-0.12	-0.0715		-0.1369	-0.2914	-0.3302	0.0052	-0.0078		-0.0308	-0.0749	-0.1845	-0.1773	-0.1197		-0.209
			FGLSRYVLDD	540	549		-0.141304	-0.090059	-0.314582	-0.092699	-0.020643		-0.337619	-0.837809	-1.47006	-0.697426	-0.32531		-0.124921	-0.241973	-0.319083	-0.076093	-0.116811		-0.260219	-0.38114	-0.405707	-0.007566	0.005546		-0.1212	-0.2378	-0.3753	-0.0241	-0.0309		-0.1134	-0.2111	-0.3	-0.0633	-0.0116		-0.0279	-0.0576	-0.1057	-0.1733	-0.1656		-0.2074
			FGLSRYVLDDE	540	550		-0.065564	-0.117817	-0.344369	-0.081861	-0.083858		-0.293402	-0.738577	-1.42901	-0.607365	-0.239678		-0.0584397	-0.248448	-0.456183	-0.046486	-0.134117		-0.225847	-0.360389	-0.445151	-0.049351	-0.115907
			GLSRYVL	541	547		-0.0212	0.19085	0.131069	0.15462	0.203859		-0.305744	-0.738882	-0.954324	-0.277636	-0.127178		-0.134185	-0.034247	-0.150812	-0.084964	-0.052758		-0.191912	-0.049569	0.049856	0.156403	0.152828		-0.1437	-0.1147	-0.1361	-0.0387	-0.0733		0.0033	-0.155	0.0148	0.0688	0.0569		0.0112	0.0422	-0.0776	-0.1153	-0.0863		-0.1757
			GLSRYVLDD	541	549		-0.08393	-0.07541	-0.073533	-0.008794	-0.08058		-0.323369	-0.696865	-0.994581	-0.323874	-0.148982		0.068384	0.137979	0.085084	0.14465	0.044619		-0.224109	-0.259464	-0.161027	-0.059806	-0.016279		-0.1147	-0.0212	-0.068	0.0233	-0.0662		-0.0728	-0.0819	0.0145	0.0277	-0.0289		0.0461	0.0657	-0.0611	-0.0668	-0.1436		-0.1867
			GLSRYVLDDE	541	550		-0.075758	-0.061273	-0.183448	-0.072142	-0.161771		-0.277916	-0.51761	-0.876969	-0.144305	-0.037782		-0.0222337	-0.143046	-0.150728	-0.021541	-0.061008		-0.237169	-0.292639	-0.259104	-0.038193	-0.12667
			SRYVLDD	543	549		-0.0727732	0.145309	0.0635693	0.117923	0.142894		-0.241522	-0.365102	-0.70049	-0.154561	-0.116542		-0.0600968	0.100902	-0.283396	-0.0434375	-0.065223		-0.284278	-0.0963212	0.107298	0.162827	0.081967
			SRYVLDDE	543	550		-0.050028	-0.070701	-0.109681	-0.033663	-0.0696223		0.0165755	-0.330487	-0.749514	0.0274925	0.135352		0.156907	0.0672875	-0.00321675	0.0212615	0.0326615		-0.126059	-0.304768	-0.17948	-0.021897	-0.0875953
			EYTSSVGSKF	550	559		-0.017596	0.004307	0.059877	-0.077542	-0.009982		0.0285125	0.170546	-0.0070635	0.0248985	0.0119345		-0.122877	0.088824	0.0173837	0.145667	-0.000743		-0.066851	-0.105656	0.036772	-0.025942	0.048171		-0.0325	-0.0062	0.0117	-0.0243	-0.03		-0.0511	-0.0168	0.0147	0.0391	-0.0465		-0.1069	-0.1764	-0.138	-0.229	-0.1563		-0.1151
			EYTSSVGSKFPVRWSPPEVL	550	569		-0.07071	0.006742	0.16777	0.153486	0.049501		-0.093581	0.545765	1.10992	0.508205	-0.0032685		-0.0869655	-0.0326765	0.11243	-0.067995	-0.121511		-0.032189	0.451373	1.09242	0.541189	0.099718		0.0157	0.5899	1.4132	0.895	0.1715		-0.1425	-0.059	0.1064	-0.0041	-0.0671		-0.2488	-0.2728	-0.3195	-0.3406	-0.2442		-0.167
			EYTSSVGSKFPVRWSPPEVLM	550	570								-0.17721	0.35919	1.13059	0.557406	-0.178194		-0.494388	0.627174	0.281487	-0.309813	-0.043164
			YTSSVGSKF	551	559		-0.056706	-0.051426	0.056076	0.053856	-0.025244		-0.09725	-0.071734	-0.097318	-0.094284	0.134868		-0.060575	0.056244	-0.082716	-0.052972	0.277758		-0.152375	-0.07525	-0.021709	0.070163	0.028821		-0.1357	-0.1346	-0.0355	-0.0937	-0.086		-0.1026	-0.0511	0.0228	-0.013	-0.0407		-0.1161	-0.1622	-0.1587	-0.2013	-0.2091		-0.1227
			YTSSVGSKFPVRWSPPEVL	551	569								-0.122226	0.540308	1.05375	0.52763	-0.051684		-0.03787	0.29209	0.273132	0.032588	0.160472								0.0835	0.5297	1.4581	0.8083	0.1308		-0.1685	-0.0277	0.09	-0.031	-0.1119		-0.241	-0.2481	-0.3035	-0.3742	-0.2378		-0.0734
			YTSSVGSKFPVRWSPPEVLM	551	570		-0.219275	0.014952	-0.193084	0.14593	-0.170303		-0.148412	0.430774	1.07155	0.473911	-0.0650355		-0.187907	0.314527	0.243904	0.15968	0.0026895		-0.179959	0.419664	1.14612	0.681547	0.0548895		0.0273	0.6312	1.3512	0.9356	0.1725		-0.2025	-0.0302	0.131	-0.1657	-0.1583		-0.1018	-0.1247	-0.2702	-0.1648	-0.2419		-0.1401
			TSSVGSKF	552	559
			TSSVGSKFPVRWSPPEVL	552	569		-0.0664245	0.032148	0.255977	0.164948	0.0153835		0.011802	0.374088	1.13095	0.731136	0.033243		-0.103593	0.100494	0.15697	-0.117528	-0.047805		-0.0558815	0.225599	0.97489	0.469151	-0.0275165
			PVRWSPPEVL	560	569		-0.080064	-0.022382	0.164434	0.146165	-0.298802		-0.091572	0.241227	0.903122	0.310587	-0.059363		-0.00791867	0.095069	0.117698	-0.222596	-0.17363		0.029136	0.311826	0.880975	0.56811	-0.217844		0.0051	0.4972	1.2844	0.6698	-0.0063		0.0081	0.0223	0.1353	-0.026	-0.1176		-0.2494	-0.2827	-0.2188	-0.3341	-0.3335		0.0551
			MYSKFSSKSDI	570	580
			MYSKFSSKSDIWA	570	582		-0.257693	-0.198738	-0.253803	-0.216742	-0.253429		-0.167608	-0.051133	-0.008535	-0.0631285	-0.011978		0.125706	0.160458	0.117742	0.355351	0.110657		-0.14708	-0.020947	-0.324401	-0.076299	-0.032793		0.1419	0.7239	0.4436	0.2681	0.5477		-0.0674	-0.0547	-0.0803	0.1434	0.0999		-0.0894	-0.1162	-0.1335	-0.2864	-0.2109		-0.1264
			MYSKFSSKSDIWAF	570	583								-0.100773	-0.050631	0.051255	-0.165228	-0.087168		-0.108669	-0.015522	0.060039	0.247032	-0.036576
			YSKFSSKSDI	571	580
			YSKFSSKSDIWA	571	582		-0.129622	-0.178564	-0.153893	-0.101221	-0.081005		-0.098769	-0.089291	0.004234	-0.110451	-0.0216665		-0.139132	-0.191189	-0.148514	-0.10772	-0.060203		-0.020143	0.078876	0.036256	0.069528	0.230547		0.1516	0.6393	0.3429	0.2911	0.5263		-0.1042	-0.2191	-0.3631	-0.0733	-0.0069
			YSKFSSKSDIWAF	571	583		-0.0843415	-0.151214	-0.0849365	0.0181525	0.02534		-0.0694912	0.0084535	0.0720398	-0.0276242	-0.00603525		-0.104951	-0.146659	-0.102891	-0.0805462	-0.0363768		-0.0117455	0.0630315	0.0581205	0.178978	0.261447
			SSKSDIWA	575	582		0.005019	0.0276115	-0.001205	0.018557	-0.047199		-0.103186	-0.0609225	0.033434	-0.10574	-0.065057		0.040811	0.0606565	-0.0149235	0.0001085	0.003886		0.06155	0.196085	0.15632	0.09973	0.263248		0.0661	0.3131	0.3873	0.1739	0.4737		-0.0777	-0.1046	-0.2048	-0.1508	-0.0646		-0.0202	-0.0548	-0.0423	-0.041	-0.0962		-0.0341
			SSKSDIWAF	575	583		-0.027405	-0.054387	-0.072534	-0.05033	-0.060613		-0.110077	-0.093746	0.033208	-0.098552	0.035874		-0.029438	-0.083549	-0.142322	-0.03929	-0.09278		-0.025634	0.035506	0.079066	0.094398	0.194169		0.0054	0.2358	0.2877	0.0883	0.4047		-0.0772	-0.0607	-0.2023	-0.1179	-0.0513		-0.1578	-0.1591	-0.0952	-0.189	-0.1524		0.0372
			AFGVLMW	582	588																										0.0294	0.1588	0.1188	0.2915	0.0811		0.0795	0.0645	0.0839	0.3846	0.0722		0.0144	0.1215	-0.0509	0.0909	-0.0331		0.1395
			MWEIYSL	587	593		-0.0560155	-0.035434	-0.0536345	-0.0276405	-0.021742		-0.0803795	-0.119427	0.0337625	0.23602	0.280921		-0.079523	-0.078611	-0.081333	-0.0329145	0.001809		-0.0294045	-0.002585	0.176203	0.401246	0.235942		-0.0718	-0.0065	0.037	0.1732	0.1182		0.017	0.0389	0.039	0.0606	0.0739		-0.0948	-0.0458	-0.0538	-0.0328	-0.0517		0.0449
			MWEIYSLGKMPYERF	587	601		-0.0370745	0.275421	0.135451	0.306316	0.014371		0.175857	0.662439	0.833038	0.68805	0.367879		0.047941	0.175192	0.120623	0.242555	0.1393		0.174511	0.705223	0.873625	0.701667	0.010624		0.477	1.1368	1.2382	1.1331	0.3463		0.028	0.1039	0.0719	0.0963	-0.0243		-0.0496	-0.2147	-0.1347	-0.1671	-0.279		-0.0031
			MWEIYSLGKMPYERFTNS	587	604																										0.5784	1.509	1.3021	1.311	0.6424		0.1803	0.2182	0.0698	0.3868	0.4972		0.0186	-0.0687	-0.3372	-0.1015	-0.253		-0.0484
			MWEIYSLGKMPYERFTNSE	587	605		0.0147155	0.106918	-0.0332355	0.230725	-0.0869625		0.593299	0.941727	1.00704	0.726361	0.276981		0.088664	0.299994	0.118431	0.231174	0.18879		0.555168	0.855815	0.853135	0.939277	0.120191		0.7706	1.2703	1.5507	1.2226	0.623		0.0992	0.1603	0.3114	0.1914	0.133		0.0601	-0.2068	0.1838	0.0908	-0.071		-0.0276
			WEIYSL	588	593																										-0.0835	-0.0856	-0.0744	-0.0013	-0.0052		-0.148	-0.0851	-0.1356	-0.2679	-0.1123		-0.1483	-0.0924	-0.1425	-0.1914	-0.1776		-0.0245
			WEIYSLGKM	588	596		-0.078253	-0.061937	0.152982	-0.048791	0.10634		0.051473	0.291827	1.02305	0.735602	0.355535		-0.02761	0.117216	0.016978	-0.11857	0.143194		0.101354	0.379968	1.20349	0.727357	0.290509		0.2196	0.5294	1.1901	1.2234	0.741		0.0948	0.1194	0.1818	0.3259	0.3054		-0.0168	-0.0286	-0.0683	-0.1111	0.0401		0.1214
			WEIYSLGKMPYE	588	599		-0.024577	-0.023297	0.097854	0.188048	0.067056		0.193914	0.414498	1.00357	0.923885	0.39664		0.101954	0.230936	0.247329	0.275702	0.232444		0.179674	0.444622	1.07478	0.896734	0.329616		0.316	0.8199	1.3911	1.4131	0.5383		0.0312	0.0707	0.0999	0.2514	0.0752		0.0009	-0.035	0.042	-0.0742	-0.005		0.0374
			WEIYSLGKMPYERF	588	601		-0.0543795	0.0935555	0.121013	0.0318685	-0.165559		0.351001	0.926652	1.11874	0.826824	0.348787		0.0157055	0.256039	0.0956945	0.128244	-0.0007065		0.211189	0.738314	0.958444	0.64982	-0.0062945		0.4607	1.136	1.2788	1.1395	0.5224		-0.0069	0.1693	0.1586	0.1228	0.0781		-0.0863	-0.2037	-0.0352	-0.1779	-0.1232		-0.0405
			WEIYSLGKMPYERFTNS	588	604								0.300075	0.90177	0.935634	0.749943	0.131871		0.084774	0.420606	0.118968	0.363237	-0.080322
			WEIYSLGKMPYERFTNSE	588	605		-0.0945	-0.033546	-0.044168	0.107121	-0.187899		0.375941	0.732596	0.803067	0.535707	-0.0454345		-0.158815	0.201155	0.137349	0.0661215	-0.183528		0.359181	0.728066	1.12026	0.784528	0.232197		0.604	1.4412	1.2917	1.177	0.5134		-0.0567	0.2316	0.0695	0.0067	0.0047		-0.0262	-0.0377	-0.0889	-0.1159	-0.2377		-0.0777
			WEIYSLGKMPYERFTNSETAE	588	608		0.0700035	0.224561	0.0245715	0.00253	-0.381618		0.769644	1.82467	1.02941	0.669744	0.174808		0.073868	0.722092	0.161484	0.273012	0.115228		0.719595	1.38743	0.970467	0.632951	-0.227979		0.9541	2.4821	1.7643	1.3814	0.7252		0.0459	0.4809	0.3717	0.1125	0.1702		0.0019	-0.2318	-0.0812	0.0174	-0.168		-0.0006
			IYSLGKMPYERF	590	601		-0.171675	0.212401	-0.0287655	0.238481	-0.149227		0.133554	0.459996	0.76083	0.151221	-0.036417								0.188752	0.920198	1.09246	0.841086	0.089821		0.2952	1.058	1.1808	1.0101	0.4079		-0.1102	0.0316	0.0588	0.1657	-0.0847		-0.0806	-0.0864	-0.1192	-0.1543	-0.1819		-0.009
			IYSLGKMPYERFTNS	590	604
			IYSLGKMPYERFTNSE	590	605		0.235065	0.395087	0.133604	0.28502	-0.0080035								0.202725	0.251383	0.581585	0.399005	0.282479		0.586747	1.08753	1.07119	0.923798	0.233772
			IYSLGKMPYERFTNSETAE	590	608		0.0474565	0.222453	0.216328	0.0480625	0.023762		0.59496	1.80323	1.20685	0.887649	0.018417		-0.181061	0.18825	-0.192053	-0.22449	-0.249849		0.658122	1.76389	1.22086	0.762913	0.19426
			IYSLGKMPYERFTNSETAEHIA	590	611
			YSLGKMPYERFTNSETAE	591	608		-0.12228	0.372793	0.043137	-0.161468	-0.0987105														0.52203	1.62088	1.04032	0.627329	0.363337
			SLGKMPYERF	592	601																										0.4239	1.0519	0.9248	0.6591	-0.0315		0.177	0.2056	0.1243	0.3982	-0.0233		-0.0042	-0.0713	-0.1322	-0.1453	-0.1179		-0.0599
			GKMPYERF	594	601								0.263682	0.415062	-0.012936	-0.02287	-0.00022		0.18692	0.211554	-0.013384	-0.010246	-0.052142								0.3475	0.7751	0.1249	0.039	0.0569		0.0042	0.1548	0.096	-0.0069	0.0165		-0.0074	-0.0238	0	0.0057	0.0079		0.0336
			GKMPYERFTNSE	594	605		0.076395	0.092266	-0.009207	-0.023817	-0.122319		0.520509	0.545549	-0.14166	-0.05134	-0.22927		0.025791	0.205225	-0.0935175	0.0206785	-0.077734		0.541439	0.426693	-0.038407	0.013427	0.009567		0.7966	1.1665	0.1061	0.0625	0.0804		0.1765	0.3208	0.0832	0.0584	0.0945		-0.1498	-0.2429	-0.1339	-0.0633	-0.109		0.088
			GKMPYERFTNSETAE	594	608		0.087955	0.203698	0.114391	0.056331	0.057021		0.85467	1.88893	0.259181	-0.0779765	-0.0611405		0.046467	0.448131	-0.0719045	-0.191092	-0.301022		0.739604	1.35006	0.212	0.035669	-0.100451		0.9977	2.2222	0.4094	-0.0925	0.0597		0.1829	0.6311	0.4442	-0.0987	0.0414		-0.1575	-0.3534	-0.1607	-0.2847	-0.2474		0.0437
			RFTNSETAE	600	608		0.14296	0.067959	0.19815	0.007793	0.040792														0.384966	0.983306	0.231213	0.074142	-0.001683		0.7839	1.3705	0.3419	-0.0594	-0.0753		0.0393	0.4035	0.2226	-0.1209	-0.0113		0.0236	-0.1325	-0.0934	-0.1364	-0.074		0.0302
			TNSETAE	602	608																										0.5123	1.2298	0.3618	-0.0068	0.0357		0.0489	0.2107	0.2578	-0.0801	-0.0345		0.0427	-0.0816	-0.0049	0.0067	0.013		-0.0239
			TNSETAEHIAQGLRLPRPHL	602	621
			TNSETAEHIAQGLRLPRPHLAS	602	623		-0.0769335	0.230642	0.27066	-0.028798	-0.00894925		0.967111	2.68813	1.43776	0.610236	0.544772		-0.00554433	0.932834	-0.0852807	-0.0333512	-0.0153012		0.585761	1.80557	0.964871	0.31979	0.317654
			TAEHIAQG	606	613																										0.4515	1.5271	0.8164	0.011	0.1021		0.0867	0.4537	0.5704	-0.0442	0.0794		-0.0043	0.0366	-0.0448	-0.0361	-0.0903		0.0457
			TAEHIAQGLRLPRPHL	606	621		-0.006623	0.210449	0.186932	0.047989	-0.023174		0.181764	1.24003	0.685842	0.21925	0.101744		0.0386847	0.404072	0.272077	0.103316	0.044378		0.146672	0.87609	0.658498	0.244116	0.175181		0.3373	1.2731	0.9323	0.34	0.3626		-0.0452	0.1651	0.4351	0.1421	0.1094		-0.147	-0.231	-0.2767	-0.276	-0.3029		-0.0173
			TAEHIAQGLRLPRPHLAS	606	623		0.038524	0.316395	0.441729	0.231076	0.292932		0.254024	1.26418	0.728352	0.440666	0.308945		-0.0831704	0.307957	0.176448	0.15674	0.053747		0.359931	1.06851	0.962133	0.58066	0.521653
			TAEHIAQGLRLPRPHLASE	606	624		0.191276	0.676215	0.75745	0.641666	0.598336		0.357686	1.32062	0.792354	0.34777	0.387898		0.0399327	0.428624	0.344085	-0.000288	0.102008		0.597798	1.43661	1.17619	0.883634	0.840762
			AEHIAQGLRLPRPHL	607	621																										0.3031	0.7442	0.716	0.3455	0.307		-0.0158	0.0474	0.3362	0.2131	0.0724		-0.099	-0.1929	-0.2145	-0.1883	-0.1734		-0.0517
			AEHIAQGLRLPRPHLAS	607	623								0.126336	0.484172	0.2841	0.098996	0.130396		0.0236	0.3113	0.285968	0.190956
			HIAQGLRLPRPHL	609	621		-0.0630795	0.0686865	-0.0016315	0.044993	0.074317		0.0744165	0.761607	0.186236	0.126227	0.235472		-0.10479	0.112883	-0.132992	-0.03897	-0.0696615		0.0896265	0.400305	0.227088	0.27372	0.22887		0.2574	0.6965	0.4303	0.3353	0.3863		0.0042	0.088	0.1846	0.0606	0.1538		-0.0478	-0.1198	-0.1496	-0.1758	-0.0985		-0.0532
			HIAQGLRLPRPHLAS	609	623		0.015482	0.172229	-0.068961	0.055661	0.096362		-0.0176935	0.619123	0.265922	0.177842	0.299578		-0.175914	0.152983	-0.205344	-0.16026	-0.0199075		0.116382	0.584577	0.227723	0.375307	0.36109		0.1877	0.6973	0.5655	0.4046	0.61		0.0046	0.1582	0.2787	0.0996	0.1601		-0.222	-0.2375	-0.2294	-0.3203	-0.2803		-0.0525
			HIAQGLRLPRPHLASE	609	624		-0.107905	0.019878	0.030524	0.106188	0.080414		0.0274845	0.675835	0.3363	0.275695	0.304029		-0.162202	0.11717	-0.036161	-0.014082	-0.003858		0.101677	0.587531	0.277802	0.418751	0.346652		0.3298	0.7115	0.5615	0.4898	0.4717		0.0238	0.0735	0.1965	0.0214	0.0075		-0.0244	-0.2028	-0.1746	-0.2149	-0.3091		-0.0544
			HIAQGLRLPRPHLASERV	609	626																										0.2639	0.6736	0.4168	0.4754	0.4872		-0.0529	0.0266	0.1103	0.0191	0.0094		-0.1585	-0.2504	-0.2732	-0.3535	-0.2823		-0.1271
			LRLPRPHLAS	614	623		0.004601	0.0438065	-0.0224815	0.0585645	0.049138		-0.142806	-0.178761	0.0002505	0.204382	0.197992		-0.0196385	0.088932	-0.0028535	0.112185	0.126675		0.014645	0.0095365	0.0881625	0.339668	0.277863		0.0654	0.0004	0.1452	0.4097	0.4794		-0.0223	-0.0463	0.0385	0.0193	0.1228		-0.0321	-0.0983	-0.1174	-0.0903	-0.1293		-0.0747
			LRLPRPHLASE	614	624
			LRLPRPHLASERV	614	626																										0.0288	0.0564	0.1551	0.3464	0.6621		-0.0541	0.0715	0.0768	0.079	0.1317		-0.1845	-0.1302	-0.1869	-0.1895	-0.0159		0.021
			ASERVYTIM	622	630		-0.012061	-0.177653	-0.040385	-0.041526	0.204103		-0.23105	-0.009954	0.090024	0.107762	-0.066854		-0.194128	-0.013272	-0.016219	0.086604	-0.043774		-0.081108	-0.04191	-0.089945	-0.151862	0.157975
			ERVYTIM	624	630		-0.0319587	-0.0766343	-0.0899875	-0.0498083	-0.109433		0.068604	0.133941	0.062482	0.0357745	0.067102		0.00383175	0.0161555	0.133041	0.038666	0.032182		-0.0567887	-0.0862543	-0.144234	-0.0449913	-0.106886		0.0584	0.0495	-0.0368	-0.0827	0.0117		-0.0504	0.0031	-0.0056	0.1327	-0.0507		0.0707	0.0472	0.0019	0.0684	0.028		-0.0535
			RVYTIM	625	630																										-0.0267	-0.0336	-0.0184	-0.0558	-0.1192		-0.0578	-0.0716	-0.0495	-0.049	-0.127		-0.0275	-0.039	-0.0351	-0.0359	-0.0926		0.0147
			YSCWHEKA	631	638																										-0.0518	0.0435	-0.0137	-0.0211	0.0298		-0.0843	-0.0384	-0.0588	-0.1149	-0.0215		-0.0904	-0.0357	-0.085	-0.0895	-0.1232		-0.0001
			YSCWHEKADERPSF	631	644		-0.070972	-0.068873	-0.100427	-0.081688	-0.086336		-0.115989	-0.103791	-0.180382	-0.202342	-0.150847		-0.02935	0.050813	-0.00683567	0.060492	0.135996		-0.019559	0.027129	-0.024503	-0.00686	-0.028364		-0.0261	0.0117	0.0375	0.095	0.0936		-0.0535	0.0576	-0.0819	-0.0493	0.0133		-0.1708	-0.2655	-0.1711	-0.2677	-0.2358		0.0038
			SCWHEKA	632	638
			SCWHEKADERPSF	632	644		-0.057631	0.035371	0.005911	0.064846	-0.032169		-0.094203	-0.026964	-0.074436	-0.107059	-0.108063		0.00012	0.014215	-0.0592803	0.008155	0.133205		-0.023046	-0.030126	-0.018655	-0.041143	-0.070892		0.057	0.1789	0.1902	0.1099	0.1162		-0.0034	0.1226	0.0524	-0.002	-0.0537		-0.0786	-0.1116	-0.0117	-0.1824	-0.1834		0.0204
			CWHEKADERPSF	633	644								-0.21738	-0.02022	-0.194994	-0.046504	-0.10312		-0.22686	-0.151614	-0.173746	-0.052954	0.105206								0.0143	0.1417	0.1111	0.2278	0.0055		0.0454	0.129	0.056	0.0056	0.0205		0.0063	-0.0338	-0.0352	0.005	-0.0616		-0.0487
			WHEKADERPSF	634	644								-0.188763	-0.057666	-0.109962	-0.222417	-0.114471		0.023301	0.01446	0.001197	-0.209067	0.019461								-0.0466	0.1228	0.0374	0.1091	0.1057		-0.0232	0.0585	-0.0079	-0.0644	0.0979		-0.0812	-0.0402	-0.115	-0.0565	0.0516		0.0992
			HEKADERPSF	635	644		-0.063514	-0.005641	0.144556	-0.017558	-0.025207		0.0244155	0.0321285	0.015563	-0.105544	-0.112857		0.16724	0.225195	0.064845	0.19013	0.226181		0.033333	0.02908	0.229645	-0.044476	-0.013627		-0.0491	0.0821	0.0376	0.0628	0.0135		-0.0102	0.0977	-0.0215	0.0191	0.0104		-0.1253	-0.0763	-0.0776	-0.1173	-0.1238		0.0321
			KILLSNIL	645	652		-0.0012885	-0.0104615	-0.019181	0.002083	0.004558		-0.0390565	-0.065516	-0.0320405	-0.0460885	0.0233165		0.0382778	0.041071	0.02738	0.0181305	0.0614145		0.0140025	-0.0013165	0.008123	0.009372	0.023502		-0.0359	-0.0499	-0.0344	-0.0091	0.0267		-0.0205	-0.0313	-0.0294	-0.0139	0.0426		-0.0745	-0.079	-0.0675	-0.0109	-0.0804		-0.0007
			KILLSNILD	645	653																										-0.011	-0.0604	-0.084	0.0015	0.0222		-0.0718	-0.0821	-0.0292	-0.1562	0.0113		-0.0172	-0.0652	-0.0339	-0.0629	-0.0033		-0.0305
			KILLSNILDV	645	654		0.001391	0.025629	-0.011899	0.056892	0.062267		-0.099651	-0.113171	-0.088659	-0.140452	-0.04177		0.0463323	0.023443	0.0383457	0.080167	0.284092		-0.005901	-0.009143	0.00479	0.057873	0.082761		-0.0031	-0.0041	0.0121	0.0306	0.0588		-0.0812	-0.0564	-0.0437	-0.0832	-0.0457		-0.0123	0.0182	-0.0225	0.0214	-0.0601		0.0003
			DVMDEESHHHHHH	653	665								-0.140186	-0.479036	-0.299091	0.037551	-0.226667		-0.0786655	0.0205875	-0.0690845	0.167655	-0.010059								-0.1483	-0.1053	0.0841	-0.0301	-0.012		-0.1545	-0.1642	0.0593	-0.1334	-0.0731		-0.0489	-0.0471	-0.0654	-0.0654	-0.1381		-0.1757
			MDEESHHHHHH	655	665								-0.379779		-0.235992	-0.360198	-0.258618		0.001818	0.049212	0.026208	0.061842	-0.01761								-0.122	-0.0637	0.0712	-0.0162	0.0581		-0.1529	-0.1108	0.0604	-0.1391	-0.0075		0.0263	0.0547	0.1021	0.0584	0.0634		-0.2078
			DEESHHHHHH	656	665								-0.287094		-0.354576	-0.399792	-0.226494		-0.102594	0.03042	0.028994	0.058882	-0.078286								-0.0326	-0.1154	0.0794	0.0126	0.0051		-0.1098	-0.0854	0.0264	-0.2162	0.0248		-0.0286	-0.083	0.0523	0.0226	-0.1043		-0.1304
[truncated: 151 more columns]
